# Supplementary material for: 2-[5-Methyl-2-(propan-2-yl)phen­oxy]-N′-{2-[5-methyl-2-(propan-2-yl)phen­oxy]acet­yl}acetohydrazide
Source: Acta Crystallogr Sect E Struct Rep Online. 2011 Aug 27;67(Pt 9):o2414. doi: 10.1107/S1600536811033964 (PMC3200946; doi:10.1107/S1600536811033964)
Supplement: Supplementary file 2 [file e-67-o2414-Isup2.hkl]

# 
# h,k,l, Fc-squared, Fo-squared, sigma(Fo-squared) and status flag 
# 
data_I
_shelx_title ' bk99m in Pbcn   (100K)' 
_shelx_refln_list_code          4 
_shelx_F_calc_maximum      206.87 
_exptl_crystal_F_000       888.00 
_reflns_d_resolution_high  0.7107 
 
loop_ 
 _symmetry_equiv_pos_as_xyz 
 'x, y, z' 
 '-x+1/2, -y+1/2, z+1/2' 
 '-x, y, -z+1/2' 
 'x+1/2, -y+1/2, -z' 
 '-x, -y, -z' 
 'x-1/2, y-1/2, -z-1/2' 
 'x, -y, z-1/2' 
 '-x-1/2, y-1/2, z' 
 
_cell_length_a    23.6018 
_cell_length_b    11.2077 
_cell_length_c     8.6653 
_cell_angle_alpha  90.000 
_cell_angle_beta   90.000 
_cell_angle_gamma  90.000 
 
_shelx_F_squared_multiplier     1.000 
 
loop_ 
 _refln_index_h 
 _refln_index_k 
 _refln_index_l 
 _refln_F_squared_calc 
 _refln_F_squared_meas 
 _refln_F_squared_sigma 
 _refln_observed_status 
   2   0   0     3272.11     2985.52    131.53 o 
   4   0   0     3190.55     3394.06     37.98 o 
   6   0   0     9697.02     9640.05    152.42 o 
   8   0   0     3475.54     3636.44     37.47 o 
  10   0   0      244.12      256.99      3.25 o 
  12   0   0     6945.36     7312.63     45.38 o 
  14   0   0     4135.08     4183.66     26.41 o 
  16   0   0      173.12      165.00      3.06 o 
  18   0   0       36.98       34.25      1.91 o 
  20   0   0      948.06      938.00      9.54 o 
  22   0   0     5073.01     4780.34     38.12 o 
  24   0   0      522.65      502.21      9.63 o 
  26   0   0      195.36      183.87      6.88 o 
  28   0   0      288.27      273.99      8.65 o 
  30   0   0      528.47      542.10     14.63 o 
  32   0   0       32.94       41.03      4.46 o 
   1   1   0    21605.31    19297.55    235.53 o 
   3   1   0     1335.06     1276.76     20.00 o 
   5   1   0      755.26      737.09      6.33 o 
   7   1   0      399.23      361.52      3.28 o 
   9   1   0      607.72      670.14      4.46 o 
  11   1   0     1453.27     1597.63      8.72 o 
  13   1   0       56.55       56.10      1.21 o 
  15   1   0       60.99       52.50      1.27 o 
  17   1   0      519.15      512.25      4.13 o 
  19   1   0      469.62      459.39      4.41 o 
  21   1   0      195.72      223.51      3.40 o 
  23   1   0     2028.93     1938.64     14.48 o 
  25   1   0       86.60      100.67      3.12 o 
  27   1   0        0.99        2.16      1.47 o 
  29   1   0        0.27       -0.24      1.46 o 
  31   1   0      240.62      256.79      6.17 o 
  33   1   0        0.03        0.54      2.68 o 
   0   2   0      255.91      259.39      4.03 o 
   2   2   0     2754.01     2862.82     36.16 o 
   4   2   0     7204.53     7343.15     46.86 o 
   6   2   0     1628.60     1643.37     11.48 o 
   8   2   0     2887.78     3111.79     15.90 o 
  10   2   0     1071.25     1292.34      7.31 o 
  12   2   0       70.38       58.45      1.24 o 
  14   2   0      351.23      289.90      2.85 o 
  16   2   0      210.98      167.57      2.33 o 
  18   2   0      661.72      653.35      5.78 o 
  20   2   0      754.19      702.08      6.32 o 
  22   2   0      308.23      353.12      4.93 o 
  24   2   0      118.15      104.33      4.34 o 
  26   2   0      112.73      109.27      3.60 o 
  28   2   0        0.01       -0.03      1.40 o 
  30   2   0       20.90       24.44      2.55 o 
  32   2   0        0.23       -1.76      1.92 o 
   1   3   0     1469.45     1274.66      7.72 o 
   3   3   0    39183.40    36854.34    222.14 o 
   5   3   0       58.82       38.63      1.37 o 
   7   3   0        7.84        3.85      0.55 o 
   9   3   0    11672.90    12707.19     60.09 o 
  11   3   0       70.11       91.24      1.49 o 
  13   3   0        8.89       14.75      0.82 o 
  15   3   0       73.67       64.24      1.55 o 
  17   3   0        0.40        2.47      0.63 o 
  19   3   0     1470.43     1386.63     10.18 o 
  21   3   0      695.88      666.18      7.29 o 
  23   3   0        7.22       16.78      1.77 o 
  25   3   0        5.51        4.80      1.44 o 
  27   3   0       13.55       11.76      1.69 o 
  29   3   0        0.16       -0.65      1.48 o 
  31   3   0      279.88      323.06      6.91 o 
   0   4   0     1361.75     1310.09     12.40 o 
   2   4   0     4259.09     4282.92     25.38 o 
   4   4   0      125.44       90.53      1.50 o 
   6   4   0     4658.50     4814.92     26.31 o 
   8   4   0      193.40      168.59      2.10 o 
  10   4   0     1526.00     1508.94      8.68 o 
  12   4   0        5.88       24.54      1.11 o 
  14   4   0      152.62      160.21      2.32 o 
  16   4   0      493.24      506.29      4.58 o 
  18   4   0       58.80       76.98      2.48 o 
  20   4   0      480.98      371.30      4.95 o 
  22   4   0      208.89      191.68      4.40 o 
  24   4   0      262.60      251.95      5.26 o 
  26   4   0      261.44      247.58      5.48 o 
  28   4   0       31.45       28.37      2.26 o 
  30   4   0       80.61       99.10      4.22 o 
  32   4   0      367.30      422.74     11.57 o 
   1   5   0       28.08       47.44      1.08 o 
   3   5   0      286.04      283.42      3.08 o 
   5   5   0      303.16      285.40      2.82 o 
   7   5   0     1942.57     2271.41     12.90 o 
   9   5   0     1259.41     1287.66      8.10 o 
  11   5   0       98.01       77.75      1.62 o 
  13   5   0        0.54        1.26      0.53 o 
  15   5   0      439.76      422.87      4.27 o 
  17   5   0     1657.34     1551.57     11.02 o 
  19   5   0       50.04       18.97      1.54 o 
  21   5   0      242.27      223.77      5.83 o 
  23   5   0      257.79      265.10      5.58 o 
  25   5   0      201.93      209.06      5.02 o 
  27   5   0        0.34       -0.41      1.44 o 
  29   5   0        0.32        1.61      1.50 o 
  31   5   0      441.89      541.05     10.64 o 
   0   6   0     1494.18     1521.14     11.99 o 
   2   6   0      118.88       95.46      2.16 o 
   4   6   0     1021.03     1065.74      7.73 o 
   6   6   0     1216.96     1328.85      8.91 o 
   8   6   0     3422.50     3234.37     15.93 o 
  10   6   0      189.82      187.17      2.93 o 
  12   6   0      266.13      325.55      3.88 o 
  14   6   0     2020.76     1925.84     13.94 o 
  16   6   0     3166.59     2910.31     18.76 o 
  18   6   0      140.85      119.69      4.32 o 
  20   6   0      635.91      549.74      7.70 o 
  22   6   0      719.85      710.46      9.26 o 
  24   6   0      618.82      628.21      8.92 o 
  26   6   0      174.33      199.18      5.02 o 
  28   6   0      366.35      410.46      7.38 o 
  30   6   0       48.10       42.05      3.89 o 
   1   7   0      167.37      142.40      2.04 o 
   3   7   0       15.60       20.62      1.13 o 
   5   7   0      707.32      721.03      5.63 o 
   7   7   0       16.80       18.16      0.97 o 
   9   7   0      470.01      514.86      4.68 o 
  11   7   0        8.07        4.44      0.78 o 
  13   7   0        4.36        7.68      1.07 o 
  15   7   0     1081.05     1178.28     11.96 o 
  17   7   0     1098.73     1006.19     12.04 o 
  19   7   0        0.25       -0.51      1.16 o 
  21   7   0      303.77      295.58      5.70 o 
  23   7   0      170.67      158.84      5.96 o 
  25   7   0      216.66      204.22      5.48 o 
  27   7   0       89.52       75.49      4.00 o 
  29   7   0      114.26      143.92      5.99 o 
   0   8   0     1171.74     1142.36      9.90 o 
   2   8   0      743.27      826.49      6.14 o 
   4   8   0       28.03       32.13      1.35 o 
   6   8   0     1908.79     2006.70     11.61 o 
   8   8   0     1694.45     1693.31     11.25 o 
  10   8   0        4.89       10.00      1.30 o 
  12   8   0      212.70      218.67      4.30 o 
  14   8   0     1543.46     1531.81     15.94 o 
  16   8   0      214.49      217.45      5.06 o 
  18   8   0      110.64      101.12      3.77 o 
  20   8   0       29.08       25.69      2.44 o 
  22   8   0      201.20      198.76      5.34 o 
  24   8   0       39.59       39.06      3.01 o 
  26   8   0      197.59      211.64      5.78 o 
  28   8   0     1284.46     1392.23     18.97 o 
   1   9   0      250.55      243.58      3.72 o 
   3   9   0       36.33       41.45      1.86 o 
   5   9   0     2751.16     2810.37     18.40 o 
   7   9   0      282.40      292.46      4.95 o 
   9   9   0      383.09      416.66      6.13 o 
  11   9   0       64.49       56.56      3.03 o 
  13   9   0      766.35      775.96     10.29 o 
  15   9   0      391.31      366.11      7.49 o 
  17   9   0      140.87      150.85      4.49 o 
  19   9   0      146.13      141.27      4.57 o 
  21   9   0       19.97       15.67      2.21 o 
  23   9   0      203.48      182.99      5.79 o 
  25   9   0      741.43      755.47     11.29 o 
  27   9   0      547.36      581.26     13.81 o 
   0  10   0       10.02        5.34      1.68 o 
   2  10   0       37.47       36.52      2.44 o 
   4  10   0      958.89     1007.75     11.95 o 
   6  10   0        4.35        5.74      1.31 o 
   8  10   0      316.33      297.36      5.54 o 
  10  10   0        5.79        8.80      1.67 o 
  12  10   0      158.71      165.65      6.70 o 
  14  10   0        1.12        1.82      1.41 o 
  16  10   0       69.41       71.95      3.70 o 
  18  10   0      286.78      266.23      6.16 o 
  20  10   0      143.75      154.33      6.24 o 
  22  10   0        2.98        3.89      1.81 o 
  24  10   0       50.37       50.80      3.50 o 
   1  11   0       79.76       71.80      3.48 o 
   3  11   0       11.07       10.79      1.71 o 
   5  11   0       71.43       73.34      4.20 o 
   7  11   0       13.08        9.53      2.09 o 
   9  11   0      173.03      183.44      5.26 o 
  11  11   0        1.37       -0.49      1.30 o 
  13  11   0       60.03       61.73      3.53 o 
  15  11   0       79.47       70.12      4.43 o 
  17  11   0      107.43      104.55      5.53 o 
  19  11   0       50.53       52.09      3.47 o 
  21  11   0        1.45        1.20      1.75 o 
  23  11   0        1.63        0.93      2.11 o 
   0  12   0      732.32      737.90     16.85 o 
   2  12   0      152.89      150.68      4.97 o 
   4  12   0     1052.33     1028.73     13.88 o 
   6  12   0       41.09       46.66      3.36 o 
   8  12   0      292.80      296.76      6.88 o 
  10  12   0       12.03       10.25      2.11 o 
  12  12   0       42.71       40.46      3.24 o 
  14  12   0        1.73        1.91      1.67 o 
  16  12   0       32.91       24.16      2.61 o 
  18  12   0        6.66        3.68      1.85 o 
  20  12   0        0.05        0.56      1.71 o 
   1  13   0     1030.90     1027.90     15.34 o 
   3  13   0        0.76        1.99      1.84 o 
   5  13   0     1078.18     1070.52     14.68 o 
   7  13   0      586.02      601.03     10.34 o 
   9  13   0       60.29       56.16      3.76 o 
  11  13   0       96.78       97.79      4.53 o 
  13  13   0       89.06       92.00      4.41 o 
  15  13   0       10.28        7.42      2.18 o 
  17  13   0      167.87      174.67      5.76 o 
   0  14   0        6.43        7.79      3.20 o 
   2  14   0      220.47      234.36      6.86 o 
   4  14   0       32.25       31.32      3.05 o 
   6  14   0      306.96      309.45      7.43 o 
   8  14   0       31.10       27.28      2.98 o 
  10  14   0        0.17        1.37      1.78 o 
  12  14   0       31.97       33.40      3.18 o 
  14  14   0       52.36       45.12      3.84 o 
   1  15   0      111.41      105.06      5.17 o 
   3  15   0      302.49      329.74      8.26 o 
   5  15   0       25.95       25.35      3.26 o 
   7  15   0      361.99      359.57      8.14 o 
   9  15   0       31.09       41.12      3.74 o 
   1   1   1     4526.65     4359.71     31.51 o 
   2   1   1     8913.55     8580.68     55.81 o 
   3   1   1     5106.53     5132.80     31.91 o 
   4   1   1      338.23      395.32      2.44 o 
   5   1   1     4751.09     4587.83     20.32 o 
   6   1   1     3903.68     3887.51     16.93 o 
   7   1   1      165.78      165.34      1.86 o 
   8   1   1     1095.45     1054.42      5.52 o 
   9   1   1     2397.69     2559.79     10.31 o 
  10   1   1      540.78      552.27      2.81 o 
  11   1   1       44.55       37.77      0.68 o 
  12   1   1     2342.77     2607.19      9.08 o 
  13   1   1      351.29      351.25      2.15 o 
  14   1   1      115.85       96.79      1.11 o 
  15   1   1       31.37       37.86      0.84 o 
  16   1   1        0.11        0.10      0.32 o 
  17   1   1       40.25       34.08      0.92 o 
  18   1   1       12.37       19.12      0.78 o 
  19   1   1       30.73       34.16      1.07 o 
  20   1   1       38.06       41.02      1.20 o 
  21   1   1      119.09      114.47      1.81 o 
  22   1   1       77.24       74.74      1.66 o 
  23   1   1      322.21      296.76      3.19 o 
  24   1   1       65.14       58.81      1.71 o 
  25   1   1        0.61        0.74      0.78 o 
  26   1   1       49.90       43.90      1.82 o 
  27   1   1       59.53       50.38      1.97 o 
  28   1   1        3.80        4.12      1.26 o 
  29   1   1        5.32        6.84      1.42 o 
  30   1   1       28.86       32.67      2.38 o 
  31   1   1        5.26        6.06      1.61 o 
  32   1   1       23.75       16.83      2.08 o 
  33   1   1       99.05      118.80      4.02 o 
   0   2   1     5322.63     5310.11     36.60 o 
   1   2   1     1190.10     1271.93      7.69 o 
   2   2   1     9106.25     8992.40     45.62 o 
   3   2   1    42793.82    38939.66    344.76 o 
   4   2   1      859.69      863.14      6.85 o 
   5   2   1      991.50     1042.57      6.03 o 
   6   2   1     4208.75     4329.29     21.16 o 
   7   2   1        3.20        3.32      0.37 o 
   8   2   1     6442.28     6540.31     23.67 o 
   9   2   1       17.27        8.99      0.43 o 
  10   2   1     2315.88     2281.27      8.37 o 
  11   2   1      686.69      714.84      3.38 o 
  12   2   1     3010.33     3050.86     10.62 o 
  13   2   1       36.52       44.14      0.96 o 
  14   2   1     1874.69     1897.89      7.27 o 
  15   2   1      867.17      877.04      4.27 o 
  16   2   1      524.50      507.50      3.17 o 
  17   2   1      409.06      400.30      2.79 o 
  18   2   1       56.82       48.68      1.14 o 
  19   2   1      474.16      446.99      3.15 o 
  20   2   1     1170.95     1091.89      5.75 o 
  21   2   1       58.53       70.75      2.00 o 
  22   2   1      140.86      145.61      2.19 o 
  23   2   1      212.91      215.98      2.77 o 
  24   2   1       31.26       28.57      1.37 o 
  25   2   1      333.72      333.78      3.96 o 
  26   2   1       68.10       68.41      2.21 o 
  27   2   1       69.34       73.55      2.65 o 
  28   2   1       45.30       46.42      2.87 o 
  29   2   1        2.47        1.28      1.22 o 
  30   2   1        3.36        0.73      1.30 o 
  31   2   1        0.01        0.41      1.32 o 
  32   2   1      217.89      240.01      5.13 o 
   1   3   1       13.24       25.24      0.69 o 
   2   3   1    24430.99    23391.13    156.72 o 
   3   3   1     1691.62     1756.16      9.41 o 
   4   3   1      494.58      513.21      3.60 o 
   5   3   1     1106.36     1252.96      7.98 o 
   6   3   1       22.22       17.54      0.59 o 
   7   3   1      297.36      269.24      1.97 o 
   8   3   1      410.11      430.67      2.45 o 
   9   3   1     1084.15     1186.07      5.07 o 
  10   3   1      270.40      271.20      1.88 o 
  11   3   1      197.12      216.44      1.62 o 
  12   3   1      319.98      321.69      2.08 o 
  13   3   1      140.23      149.62      1.43 o 
  14   3   1     1187.71     1196.43      5.37 o 
  15   3   1      733.29      734.15      3.90 o 
  16   3   1      256.64      251.58      2.11 o 
  17   3   1      533.39      547.08      3.43 o 
  18   3   1       99.52       96.24      1.46 o 
  19   3   1       36.71       28.64      1.01 o 
  20   3   1     1897.00     1749.38      8.96 o 
  21   3   1      276.30      247.06      3.19 o 
  22   3   1      627.84      580.61      4.64 o 
  23   3   1        1.25        1.97      0.74 o 
  24   3   1      199.59      196.43      3.01 o 
  25   3   1      300.18      321.59      4.05 o 
  26   3   1        2.84        3.55      1.00 o 
  27   3   1        1.34        1.61      1.06 o 
  28   3   1       67.70       67.28      3.16 o 
  29   3   1       69.32       76.67      3.18 o 
  30   3   1       49.39       58.03      2.71 o 
  31   3   1       10.10        9.25      1.69 o 
  32   3   1       36.13       42.38      2.79 o 
   0   4   1     6636.11     7093.68     43.30 o 
   1   4   1     1443.78     1518.95      7.98 o 
   2   4   1     6574.04     6595.61     28.49 o 
   3   4   1     1188.12     1229.39      6.38 o 
   4   4   1     4211.47     4460.61     18.36 o 
   5   4   1       80.91       92.54      1.31 o 
   6   4   1     1876.30     1847.83      8.40 o 
   7   4   1      387.27      401.67      2.50 o 
   8   4   1       12.10       11.52      0.48 o 
   9   4   1       36.04       48.05      0.82 o 
  10   4   1      966.79      970.95      4.57 o 
  11   4   1      251.93      206.15      1.70 o 
  12   4   1      308.11      261.67      2.01 o 
  13   4   1      435.25      376.37      2.55 o 
  14   4   1       41.63       39.74      0.98 o 
  15   4   1      123.39      148.92      1.66 o 
  16   4   1      121.03      130.63      1.63 o 
  17   4   1      787.01      781.74      4.58 o 
  18   4   1        6.05        5.29      0.65 o 
  19   4   1      852.56      862.18      5.82 o 
  20   4   1        3.86        5.92      0.80 o 
  21   4   1       24.11       40.95      1.52 o 
  22   4   1        9.51        5.28      0.79 o 
  23   4   1      133.75      121.54      2.28 o 
  24   4   1      456.76      442.68      4.91 o 
  25   4   1        7.70        6.36      1.10 o 
  26   4   1       62.62       60.74      2.39 o 
  27   4   1        5.47        6.98      1.39 o 
  28   4   1      352.58      363.30      5.72 o 
  29   4   1       28.17       22.68      2.01 o 
  30   4   1       30.85       37.01      2.46 o 
  31   4   1       96.78       98.25      3.43 o 
  32   4   1       27.30       31.47      2.38 o 
   1   5   1     1880.86     1873.60      7.68 o 
   2   5   1        0.10        0.20      0.25 o 
   3   5   1     1825.87     1804.50      7.49 o 
   4   5   1      119.32      128.13      1.31 o 
   5   5   1      314.54      323.96      2.15 o 
   6   5   1     5997.13     6418.74     21.66 o 
   7   5   1      207.47      232.27      1.77 o 
   8   5   1      450.62      520.23      2.93 o 
   9   5   1        0.19        1.03      0.33 o 
  10   5   1      230.04      239.81      2.04 o 
  11   5   1        0.85        0.51      0.34 o 
  12   5   1      596.21      647.42      3.80 o 
  13   5   1      145.59      163.08      1.77 o 
  14   5   1       33.79       32.65      0.94 o 
  15   5   1       26.46       38.35      1.06 o 
  16   5   1      486.44      473.43      3.54 o 
  17   5   1        1.48        1.04      0.56 o 
  18   5   1      163.31      172.83      2.63 o 
  19   5   1      294.97      275.45      3.18 o 
  20   5   1        0.08       -0.71      0.68 o 
  21   5   1       82.18       68.66      1.96 o 
  22   5   1       28.12       30.16      1.47 o 
  23   5   1      702.57      705.43      6.12 o 
  24   5   1        0.40        2.40      0.92 o 
  25   5   1      156.03      155.41      2.98 o 
  26   5   1      137.52      144.05      3.19 o 
  27   5   1       83.70       89.47      3.13 o 
  28   5   1      108.79      129.20      3.53 o 
  29   5   1      204.23      227.37      4.68 o 
  30   5   1       12.57       14.75      1.92 o 
  31   5   1        1.13        1.03      1.62 o 
   0   6   1     1825.16     2070.26     11.13 o 
   1   6   1       17.95       20.69      0.63 o 
   2   6   1      108.09      123.87      1.28 o 
   3   6   1      879.27      948.64      4.62 o 
   4   6   1       25.72       28.30      0.78 o 
   5   6   1     3864.54     4088.60     14.35 o 
   6   6   1      448.23      463.89      2.76 o 
   7   6   1      410.18      403.91      2.75 o 
   8   6   1      595.54      649.66      3.87 o 
   9   6   1       21.93       17.05      0.68 o 
  10   6   1       37.17       45.48      1.10 o 
  11   6   1      704.61      775.76      4.54 o 
  12   6   1       47.64       58.26      1.58 o 
  13   6   1       55.19       63.16      1.35 o 
  14   6   1       73.71       55.64      1.36 o 
  15   6   1        0.29        0.94      0.53 o 
  16   6   1      123.19      108.27      1.85 o 
  17   6   1      384.23      305.68      3.24 o 
  18   6   1        9.98       18.31      1.12 o 
  19   6   1       86.63       81.74      1.97 o 
  20   6   1       61.80       61.19      1.87 o 
  21   6   1       19.62       17.65      1.26 o 
  22   6   1       84.99       82.71      2.34 o 
  23   6   1       78.02       77.48      2.45 o 
  24   6   1      209.64      219.41      3.41 o 
  25   6   1      877.73      873.40      8.47 o 
  26   6   1       44.70       43.93      2.49 o 
  27   6   1       16.42       17.14      1.88 o 
  28   6   1        4.45        4.09      1.53 o 
  29   6   1      169.57      191.96      4.60 o 
  30   6   1      133.99      152.39      4.36 o 
   1   7   1        9.51       12.97      0.58 o 
   2   7   1      386.89      421.76      2.69 o 
   3   7   1        7.35        5.32      0.49 o 
   4   7   1        4.68        0.64      0.37 o 
   5   7   1      756.66      780.70      4.09 o 
   6   7   1       78.29       67.04      1.23 o 
   7   7   1     1361.40     1428.15      6.57 o 
   8   7   1        5.96        8.63      0.76 o 
   9   7   1       23.08       26.38      0.86 o 
  10   7   1       15.37       19.77      1.16 o 
  11   7   1        1.68        2.33      0.57 o 
  12   7   1        6.00        8.30      0.76 o 
  13   7   1       79.73       75.83      1.67 o 
  14   7   1      313.18      321.59      3.27 o 
  15   7   1      193.85      195.88      2.84 o 
  16   7   1        9.14        4.27      0.82 o 
  17   7   1        5.51        4.65      0.83 o 
  18   7   1      254.26      215.50      3.10 o 
  19   7   1      132.35      113.46      2.43 o 
  20   7   1       42.47       40.47      1.82 o 
  21   7   1       35.03       40.48      1.89 o 
  22   7   1       99.29      104.50      2.67 o 
  23   7   1       23.61       24.20      1.64 o 
  24   7   1      296.35      288.44      4.59 o 
  25   7   1      372.29      380.78      5.86 o 
  26   7   1        0.21       -0.32      1.28 o 
  27   7   1       48.72       52.11      2.78 o 
  28   7   1       16.41        9.47      1.77 o 
  29   7   1       13.79       14.27      2.10 o 
   0   8   1     1859.37     1869.61     11.39 o 
   1   8   1       92.81       99.02      1.43 o 
   2   8   1      717.85      704.33      4.10 o 
   3   8   1       26.27       24.84      0.88 o 
   4   8   1      564.55      560.31      3.78 o 
   5   8   1       55.65       58.42      1.26 o 
   6   8   1      509.55      466.75      3.34 o 
   7   8   1       30.08       31.07      1.06 o 
   8   8   1       46.73       52.24      1.40 o 
   9   8   1      147.11      169.68      2.17 o 
  10   8   1      132.42      124.94      2.05 o 
  11   8   1      681.80      643.57      4.73 o 
  12   8   1      269.59      270.79      3.10 o 
  13   8   1      450.11      425.99      4.20 o 
  14   8   1      152.29      147.48      2.59 o 
  15   8   1        0.27        0.98      0.79 o 
  16   8   1       12.61       11.81      1.13 o 
  17   8   1      127.61      109.99      2.72 o 
  18   8   1       41.13       42.65      1.84 o 
  19   8   1       52.77       48.13      1.97 o 
  20   8   1        8.73        8.26      1.17 o 
  21   8   1       18.89       24.47      1.72 o 
  22   8   1       95.70       91.91      3.00 o 
  23   8   1        8.17        6.82      1.46 o 
  24   8   1      451.26      480.07      7.00 o 
  25   8   1        2.53        1.18      1.39 o 
  26   8   1        1.39        2.78      1.56 o 
  27   8   1        0.19        5.52      1.66 o 
  28   8   1      412.39      423.17      6.90 o 
   1   9   1      176.39      182.79      2.17 o 
   2   9   1      127.98      143.73      1.99 o 
   3   9   1        0.04        0.59      0.55 o 
   4   9   1      470.37      451.23      3.98 o 
   5   9   1       26.83       25.64      1.13 o 
   6   9   1      949.39      977.28      6.02 o 
   7   9   1       82.52       87.13      2.04 o 
   8   9   1       43.51       50.60      1.49 o 
   9   9   1       69.13       72.61      2.14 o 
  10   9   1        1.62        2.80      0.74 o 
  11   9   1       55.54       55.00      1.80 o 
  12   9   1      175.59      184.21      3.13 o 
  13   9   1       80.87       78.89      2.19 o 
  14   9   1       49.50       34.94      1.70 o 
  15   9   1       26.44       32.62      1.76 o 
  16   9   1      175.21      174.41      3.27 o 
  17   9   1        1.05        1.86      1.13 o 
  18   9   1      131.01      118.46      2.86 o 
  19   9   1       31.74       31.51      1.83 o 
  20   9   1       16.26       12.15      1.41 o 
  21   9   1        3.53        0.89      1.18 o 
  22   9   1        0.11       -0.37      1.17 o 
  23   9   1       27.56       22.86      2.16 o 
  24   9   1        9.23        8.93      1.72 o 
  25   9   1       32.13       31.18      2.43 o 
  26   9   1      238.28      268.83      5.48 o 
  27   9   1        0.15        3.54      1.80 o 
   0  10   1      116.72      134.32      3.08 o 
   1  10   1      368.28      383.81      3.70 o 
   2  10   1        7.64        4.30      0.82 o 
   3  10   1      600.66      595.74      5.06 o 
   4  10   1      222.03      226.62      3.07 o 
   5  10   1       16.69       22.45      1.28 o 
   6  10   1      251.01      247.85      3.34 o 
   7  10   1      342.47      328.52      3.89 o 
   8  10   1      427.21      446.87      6.31 o 
   9  10   1       33.44       31.03      1.94 o 
  10  10   1        7.08        7.25      1.43 o 
  11  10   1       96.06      102.01      2.53 o 
  12  10   1       22.87       25.53      1.57 o 
  13  10   1        8.75        9.49      1.26 o 
  14  10   1       96.45       94.92      2.62 o 
  15  10   1      627.20      609.84      7.37 o 
  16  10   1      236.09      233.18      4.04 o 
  17  10   1       10.58        8.47      1.28 o 
  18  10   1        8.58        8.56      1.34 o 
  19  10   1      191.95      189.55      4.12 o 
  20  10   1      161.00      167.58      3.80 o 
  21  10   1       40.60       39.25      2.29 o 
  22  10   1       54.05       58.81      3.06 o 
  23  10   1       50.50       45.73      2.80 o 
  24  10   1        0.47       -0.72      1.49 o 
  25  10   1       64.07       77.76      3.55 o 
   1  11   1       11.19        8.99      1.25 o 
   2  11   1      288.91      296.24      4.34 o 
   3  11   1       80.31       88.19      3.69 o 
   4  11   1      124.43      119.03      2.87 o 
   5  11   1      324.72      331.31      4.48 o 
   6  11   1      282.20      282.90      4.49 o 
   7  11   1      853.04      869.56      7.93 o 
   8  11   1     1073.85     1061.77      9.37 o 
   9  11   1      291.83      297.50      4.71 o 
  10  11   1       32.08       28.61      1.79 o 
  11  11   1        7.44        5.80      1.36 o 
  12  11   1      172.94      174.15      3.51 o 
  13  11   1       79.75       78.86      2.70 o 
  14  11   1      296.69      312.63      4.75 o 
  15  11   1      297.00      301.12      4.68 o 
  16  11   1        3.00        4.44      1.17 o 
  17  11   1       33.65       33.32      2.07 o 
  18  11   1      128.89      118.65      3.35 o 
  19  11   1       44.51       37.57      2.27 o 
  20  11   1      123.55      130.23      3.92 o 
  21  11   1       64.55       66.99      3.23 o 
  22  11   1        5.78        3.65      1.59 o 
  23  11   1       78.75       94.08      3.86 o 
   0  12   1        3.37        3.42      1.61 o 
   1  12   1        6.92        3.96      1.17 o 
   2  12   1       21.41       20.33      2.07 o 
   3  12   1       45.57       46.01      2.24 o 
   4  12   1       94.06       94.23      2.86 o 
   5  12   1       67.12       65.36      2.60 o 
   6  12   1       20.15       18.86      1.70 o 
   7  12   1      113.92      125.31      3.24 o 
   8  12   1      193.30      192.42      3.89 o 
   9  12   1      660.40      674.30      7.54 o 
  10  12   1       54.94       54.03      2.40 o 
  11  12   1      181.80      192.91      4.77 o 
  12  12   1       18.37       18.39      1.64 o 
  13  12   1       76.47       73.74      2.69 o 
  14  12   1        1.70        2.21      1.25 o 
  15  12   1        1.09        3.56      1.32 o 
  16  12   1       11.15        7.06      1.49 o 
  17  12   1       20.04       13.39      1.73 o 
  18  12   1       70.33       80.10      3.57 o 
  19  12   1        6.02        6.48      1.80 o 
  20  12   1        0.30        0.84      1.54 o 
  21  12   1       70.18       65.70      3.70 o 
   1  13   1      112.70      114.89      3.23 o 
   2  13   1       22.50       18.64      1.87 o 
   3  13   1       36.82       36.78      2.21 o 
   4  13   1       20.08       21.58      1.78 o 
   5  13   1       38.11       39.17      2.23 o 
   6  13   1       13.72       14.54      1.60 o 
   7  13   1        6.51        7.15      1.38 o 
   8  13   1        0.36        1.27      1.18 o 
   9  13   1        2.24        2.42      1.26 o 
  10  13   1      162.86      163.08      4.14 o 
  11  13   1        0.16       -1.22      1.22 o 
  12  13   1      141.40      139.31      3.85 o 
  13  13   1        0.01        1.52      1.31 o 
  14  13   1        5.10        6.55      1.55 o 
  15  13   1       56.40       56.82      2.91 o 
  16  13   1       31.92       31.94      2.62 o 
  17  13   1       24.80       27.35      2.69 o 
  18  13   1      101.17      106.55      4.41 o 
   0  14   1       97.39       88.27      4.54 o 
   1  14   1       12.62       13.32      1.66 o 
   2  14   1       15.20       13.92      1.72 o 
   3  14   1      187.67      174.65      3.97 o 
   4  14   1      273.31      275.04      4.91 o 
   5  14   1       47.03       44.89      2.62 o 
   6  14   1        0.50       -0.32      1.32 o 
   7  14   1       49.04       50.43      2.74 o 
   8  14   1      199.36      214.10      4.61 o 
   9  14   1        0.05       -0.03      1.39 o 
  10  14   1        0.84        2.51      1.44 o 
  11  14   1      385.41      374.68      6.16 o 
  12  14   1       47.32       45.66      2.98 o 
  13  14   1       43.08       43.79      2.97 o 
  14  14   1        1.34        2.26      1.84 o 
  15  14   1        7.92        6.73      2.30 o 
   1  15   1       73.87       84.01      3.95 o 
   2  15   1       77.30       79.86      3.87 o 
   3  15   1        1.33       -0.28      1.59 o 
   4  15   1       52.75       51.64      3.21 o 
   5  15   1       82.58       84.14      3.82 o 
   6  15   1       21.89       23.34      2.46 o 
   7  15   1       10.12        8.48      1.87 o 
   8  15   1       13.22       15.50      2.38 o 
   9  15   1        3.22        4.56      2.02 o 
   0   0   2    15511.04    14430.14    257.02 o 
   1   0   2     4231.94     4357.36     45.06 o 
   2   0   2       17.01       34.79      1.79 o 
   3   0   2      218.56      237.73      3.11 o 
   4   0   2     4463.03     4388.92     31.36 o 
   5   0   2     5960.79     5761.84     34.71 o 
   6   0   2     1162.39     1196.46      9.45 o 
   7   0   2        8.91        3.21      0.49 o 
   8   0   2     1824.77     1863.70     12.94 o 
   9   0   2     6589.15     6455.02     37.21 o 
  10   0   2      416.90      417.29      3.86 o 
  11   0   2     7755.88     8072.06     40.52 o 
  12   0   2     1421.12     1443.81      9.28 o 
  13   0   2     6071.38     6182.50     30.84 o 
  14   0   2        8.71        7.06      0.68 o 
  15   0   2      160.48      194.44      2.77 o 
  16   0   2      663.76      655.55      5.75 o 
  17   0   2     3959.13     3841.03     21.76 o 
  18   0   2      223.01      206.64      3.62 o 
  19   0   2      677.05      643.43      6.24 o 
  20   0   2     2189.23     2026.38     13.74 o 
  21   0   2        0.97        5.55      1.17 o 
  22   0   2      256.75      228.33      5.00 o 
  23   0   2        2.72        7.69      1.34 o 
  24   0   2      576.86      549.29      7.86 o 
  25   0   2      157.76      144.77      4.13 o 
  26   0   2       18.76       17.42      2.02 o 
  27   0   2       17.34       21.81      2.38 o 
  28   0   2      148.53      160.97      5.13 o 
  29   0   2      106.93      118.98      4.40 o 
  30   0   2       26.20       28.76      2.90 o 
  31   0   2      171.93      200.60      5.84 o 
  32   0   2      399.54      458.89     13.05 o 
   1   1   2     1144.15     1023.97      7.48 o 
   2   1   2     1129.29     1056.81      6.69 o 
   3   1   2     2213.94     2185.83     11.00 o 
   4   1   2      111.37      125.24      1.24 o 
   5   1   2      439.70      395.26      4.36 o 
   6   1   2      273.69      309.40      2.80 o 
   7   1   2     1003.55     1067.56      5.01 o 
   8   1   2      486.36      503.98      3.18 o 
   9   1   2       96.99      126.89      1.68 o 
  10   1   2     2003.78     2036.42      8.73 o 
  11   1   2      210.61      242.41      1.95 o 
  12   1   2     2622.69     2805.44     11.25 o 
  13   1   2       94.15       81.50      1.17 o 
  14   1   2       45.72       54.03      1.03 o 
  15   1   2      438.58      474.26      3.20 o 
  16   1   2       24.72       20.19      0.83 o 
  17   1   2       72.46       65.76      1.35 o 
  18   1   2      321.43      304.33      2.78 o 
  19   1   2     1198.40     1165.14      6.78 o 
  20   1   2      283.68      267.67      2.92 o 
  21   1   2      647.41      595.12      4.73 o 
  22   1   2      404.49      416.31      4.11 o 
  23   1   2        0.44        1.96      0.85 o 
  24   1   2        5.49        4.02      0.99 o 
  25   1   2       13.63       10.80      1.22 o 
  26   1   2        0.91        0.85      0.95 o 
  27   1   2        5.72        3.44      1.11 o 
  28   1   2        0.02        0.71      1.05 o 
  29   1   2      102.92      118.67      3.35 o 
  30   1   2       23.98       22.63      2.02 o 
  31   1   2       18.99       17.35      2.06 o 
  32   1   2      173.58      199.10      4.73 o 
   0   2   2      169.39      197.10      3.22 o 
   1   2   2     2577.38     2505.31     14.03 o 
   2   2   2      418.19      448.53      6.80 o 
   3   2   2      247.84      232.53      4.03 o 
   4   2   2      160.52      175.54      1.89 o 
   5   2   2     1366.66     1468.42      8.32 o 
   6   2   2       86.57       92.72      1.23 o 
   7   2   2      299.85      312.06      2.40 o 
   8   2   2     1718.15     1686.02      9.46 o 
   9   2   2     2491.89     2635.59     11.55 o 
  10   2   2      307.68      308.57      2.13 o 
  11   2   2      303.86      336.52      2.34 o 
  12   2   2      142.68      139.75      1.45 o 
  13   2   2       23.65       24.84      0.75 o 
  14   2   2      246.55      262.73      2.11 o 
  15   2   2      258.60      233.40      2.19 o 
  16   2   2       86.07       77.26      1.42 o 
  17   2   2      667.36      678.18      4.32 o 
  18   2   2      316.70      309.93      2.73 o 
  19   2   2       56.36       56.97      1.51 o 
  20   2   2       37.74       37.05      1.38 o 
  21   2   2      290.82      310.51      3.43 o 
  22   2   2        0.41        0.88      0.73 o 
  23   2   2       42.69       49.52      1.98 o 
  24   2   2      225.87      205.28      3.29 o 
  25   2   2        6.65        8.94      1.13 o 
  26   2   2       71.90       82.28      2.51 o 
  27   2   2       41.64       42.30      2.07 o 
  28   2   2       25.78       24.91      1.94 o 
  29   2   2       98.40      112.91      4.07 o 
  30   2   2       11.75       12.07      1.72 o 
  31   2   2      151.60      149.26      3.97 o 
  32   2   2       35.18       46.95      3.16 o 
   1   3   2     7865.70     8198.44     41.54 o 
   2   3   2       19.07       15.99      0.61 o 
   3   3   2     1346.20     1379.64      7.97 o 
   4   3   2      809.35      835.50      5.32 o 
   5   3   2      305.12      308.19      2.79 o 
   6   3   2      846.15      807.09      5.59 o 
   7   3   2     1538.63     1500.20      7.91 o 
   8   3   2     3542.05     3546.24     14.41 o 
   9   3   2      336.28      410.51      2.58 o 
  10   3   2     2000.21     2272.95      9.72 o 
  11   3   2       26.69       28.46      0.76 o 
  12   3   2       12.96       20.64      0.67 o 
  13   3   2      770.80      770.12      3.95 o 
  14   3   2       67.73       69.99      1.11 o 
  15   3   2       38.32       45.81      1.02 o 
  16   3   2      194.22      204.75      2.10 o 
  17   3   2      319.47      287.11      2.60 o 
  18   3   2       12.12       18.98      0.87 o 
  19   3   2      133.22      118.02      2.03 o 
  20   3   2     1340.47     1345.99      7.94 o 
  21   3   2       44.71       52.08      1.74 o 
  22   3   2       34.75       40.53      1.58 o 
  23   3   2      706.99      696.56      6.04 o 
  24   3   2        4.18        4.43      0.91 o 
  25   3   2      102.69      106.41      2.78 o 
  26   3   2      141.78      144.26      3.20 o 
  27   3   2       73.47       70.86      2.85 o 
  28   3   2        9.55        7.23      1.49 o 
  29   3   2       90.98      101.43      3.30 o 
  30   3   2       63.73       72.90      3.13 o 
  31   3   2        1.81        4.11      1.62 o 
  32   3   2       36.77       34.62      2.87 o 
   0   4   2     9969.43    10278.31     81.14 o 
   1   4   2      718.90      784.21      4.89 o 
   2   4   2      975.68      993.03      5.68 o 
   3   4   2     2010.60     2288.62     11.13 o 
   4   4   2      908.71     1038.24      6.59 o 
   5   4   2      409.25      381.92      3.21 o 
   6   4   2      354.06      403.19      3.40 o 
   7   4   2     2413.91     2456.67     11.37 o 
   8   4   2      446.68      497.84      3.41 o 
   9   4   2      156.93      154.71      1.74 o 
  10   4   2       22.94       26.91      0.75 o 
  11   4   2      803.76      877.65      4.48 o 
  12   4   2       10.20        5.79      0.43 o 
  13   4   2       20.98       28.53      0.80 o 
  14   4   2       14.72       10.50      0.57 o 
  15   4   2     1165.07     1153.90      6.15 o 
  16   4   2       20.34       22.22      0.92 o 
  17   4   2       89.14       97.57      1.62 o 
  18   4   2      269.41      273.11      2.73 o 
  19   4   2      194.21      170.78      2.47 o 
  20   4   2       24.34       30.57      1.33 o 
  21   4   2        2.58        4.60      0.85 o 
  22   4   2      863.49      845.97      6.78 o 
  23   4   2       26.73       26.82      1.87 o 
  24   4   2      136.30      125.57      2.75 o 
  25   4   2      149.79      160.30      3.10 o 
  26   4   2        1.40        1.08      1.18 o 
  27   4   2       15.97       17.43      1.78 o 
  28   4   2        5.59        4.51      1.41 o 
  29   4   2       92.77       98.90      3.38 o 
  30   4   2       34.31       30.26      2.26 o 
  31   4   2       27.42       23.41      2.35 o 
   1   5   2       15.83       19.24      0.74 o 
   2   5   2      252.08      299.65      2.55 o 
   3   5   2       39.97       46.36      1.09 o 
   4   5   2       27.26       29.36      0.96 o 
   5   5   2     3447.11     3602.91     16.09 o 
   6   5   2     2290.19     2458.92     11.10 o 
   7   5   2      196.31      178.55      1.82 o 
   8   5   2      442.69      479.93      3.26 o 
   9   5   2       35.09       38.83      0.99 o 
  10   5   2      204.53      221.98      2.20 o 
  11   5   2      133.18      121.58      1.50 o 
  12   5   2      151.98      125.29      1.56 o 
  13   5   2      242.02      233.42      2.09 o 
  14   5   2      116.00      116.83      1.77 o 
  15   5   2       58.70       58.34      1.40 o 
  16   5   2        1.68        3.85      0.59 o 
  17   5   2      537.47      495.83      4.01 o 
  18   5   2       80.33       58.87      1.63 o 
  19   5   2      102.87      101.53      2.16 o 
  20   5   2      239.15      269.31      3.47 o 
  21   5   2      113.37      108.86      2.44 o 
  22   5   2      479.54      488.11      5.27 o 
  23   5   2       20.71       23.84      1.55 o 
  24   5   2       80.12       72.50      2.55 o 
  25   5   2       30.37       25.47      1.91 o 
  26   5   2      146.39      150.48      3.86 o 
  27   5   2      204.02      212.80      4.56 o 
  28   5   2      214.58      229.61      4.80 o 
  29   5   2        3.71        4.09      1.54 o 
  30   5   2       18.60       18.48      2.28 o 
  31   5   2        5.72        2.19      1.88 o 
   0   6   2       59.36       80.58      2.25 o 
   1   6   2     1776.36     1796.01      8.10 o 
   2   6   2     1086.81     1188.10      5.77 o 
   3   6   2     2259.49     2215.54      9.48 o 
   4   6   2     5755.43     5895.98     22.36 o 
   5   6   2     3654.67     3585.58     14.14 o 
   6   6   2      143.64      146.34      1.72 o 
   7   6   2        9.43       20.62      0.95 o 
   8   6   2     2387.28     2382.38     10.99 o 
   9   6   2      847.22      804.68      5.09 o 
  10   6   2        8.08        6.91      0.63 o 
  11   6   2      464.12      445.67      3.61 o 
  12   6   2        4.49        1.73      0.54 o 
  13   6   2       76.79       61.73      1.51 o 
  14   6   2       15.85       16.43      0.93 o 
  15   6   2       33.03       30.67      1.22 o 
  16   6   2       33.58       33.03      1.34 o 
  17   6   2       25.90       27.36      1.23 o 
  18   6   2      274.34      238.48      3.26 o 
  19   6   2      255.09      244.02      3.57 o 
  20   6   2      119.43      120.91      2.72 o 
  21   6   2       84.27       88.01      2.58 o 
  22   6   2        1.65        4.02      1.09 o 
  23   6   2      216.23      216.78      3.77 o 
  24   6   2       24.00       27.99      2.00 o 
  25   6   2      102.76      100.92      3.27 o 
  26   6   2       37.18       33.56      2.23 o 
  27   6   2      213.39      234.05      4.82 o 
  28   6   2        0.15       -1.73      1.28 o 
  29   6   2        1.40        1.53      1.61 o 
  30   6   2       60.94       62.91      3.77 o 
   1   7   2       36.16       56.35      1.08 o 
   2   7   2       32.76       40.10      1.18 o 
   3   7   2     1547.86     1640.55      7.62 o 
   4   7   2     1301.10     1312.23      6.38 o 
   5   7   2     1071.45     1121.39      5.41 o 
   6   7   2      350.22      346.67      2.61 o 
   7   7   2      593.23      620.05      4.27 o 
   8   7   2      168.04      177.43      2.00 o 
   9   7   2      188.88      174.42      2.04 o 
  10   7   2       20.32       19.39      0.90 o 
  11   7   2       66.71       87.30      1.54 o 
  12   7   2      449.69      432.70      3.76 o 
  13   7   2      108.58      111.21      1.97 o 
  14   7   2       16.85       31.07      1.29 o 
  15   7   2       76.62       67.50      1.87 o 
  16   7   2      133.40      122.65      2.41 o 
  17   7   2       52.51       50.95      1.73 o 
  18   7   2       24.98       29.98      1.66 o 
  19   7   2       50.22       45.30      2.11 o 
  20   7   2        6.85        7.04      1.15 o 
  21   7   2        4.10        2.87      1.02 o 
  22   7   2       10.21        9.81      1.41 o 
  23   7   2       10.90        8.04      1.47 o 
  24   7   2        0.91        4.15      1.35 o 
  25   7   2      164.22      141.97      3.66 o 
  26   7   2      101.00      106.70      3.45 o 
  27   7   2       23.42       24.85      2.25 o 
  28   7   2       15.17       11.03      1.98 o 
  29   7   2       17.55       13.88      2.41 o 
   0   8   2        0.39       -0.29      0.57 o 
   1   8   2       31.52       45.89      1.11 o 
   2   8   2       38.53       44.12      1.27 o 
   3   8   2      972.28     1047.47      5.83 o 
   4   8   2      130.64      136.67      1.80 o 
   5   8   2       63.34       72.48      1.42 o 
   6   8   2      147.06      158.56      2.01 o 
   7   8   2      321.07      293.21      2.80 o 
   8   8   2      592.66      650.94      4.54 o 
   9   8   2      266.38      243.30      2.58 o 
  10   8   2      586.59      573.56      4.28 o 
  11   8   2     1324.49     1304.16      7.79 o 
  12   8   2      478.22      461.72      4.15 o 
  13   8   2       51.99       53.14      1.66 o 
  14   8   2       55.61       55.03      1.77 o 
  15   8   2      397.44      400.62      4.88 o 
  16   8   2       66.77       63.18      2.30 o 
  17   8   2      203.09      209.78      3.64 o 
  18   8   2        0.02        2.66      1.04 o 
  19   8   2       85.52       97.40      2.98 o 
  20   8   2       33.18       35.17      1.96 o 
  21   8   2      205.20      209.68      4.02 o 
  22   8   2       28.86       29.47      2.04 o 
  23   8   2        6.56        6.90      1.47 o 
  24   8   2      191.90      202.55      4.27 o 
  25   8   2       31.34       37.74      2.61 o 
  26   8   2        8.44        8.41      1.91 o 
  27   8   2      410.30      403.23      7.13 o 
  28   8   2       73.69       75.67      4.39 o 
   1   9   2      546.36      545.10      4.32 o 
   2   9   2       19.70       17.76      0.92 o 
   3   9   2       98.00      106.04      1.74 o 
   4   9   2      757.65      768.12      5.18 o 
   5   9   2       98.92       86.85      2.09 o 
   6   9   2      149.90      148.79      2.19 o 
   7   9   2      788.14      837.33      5.69 o 
   8   9   2     1091.65     1081.53      6.78 o 
   9   9   2      113.14      112.00      2.76 o 
  10   9   2      911.94      914.38      6.39 o 
  11   9   2      306.20      308.71      3.49 o 
  12   9   2      658.51      641.55      5.47 o 
  13   9   2        2.40        0.55      0.88 o 
  14   9   2       46.89       45.42      1.77 o 
  15   9   2      358.74      334.68      5.81 o 
  16   9   2      262.56      255.31      5.48 o 
  17   9   2       22.25       13.44      1.77 o 
  18   9   2       50.34       60.36      2.53 o 
  19   9   2        0.46        1.89      1.17 o 
  20   9   2        0.35        1.59      1.22 o 
  21   9   2        0.46        1.00      1.24 o 
  22   9   2        0.04        0.10      1.31 o 
  23   9   2        0.02        0.72      1.46 o 
  24   9   2        0.53       -0.40      1.49 o 
  25   9   2       13.06       18.45      2.26 o 
  26   9   2      202.98      219.35      5.91 o 
   0  10   2       50.02       55.40      2.84 o 
   1  10   2        0.52        0.80      0.65 o 
   2  10   2       58.04       61.41      1.68 o 
   3  10   2       72.26       58.44      1.62 o 
   4  10   2        0.00       -0.02      0.60 o 
   5  10   2        2.18        3.30      0.70 o 
   6  10   2        1.55        1.72      0.68 o 
   7  10   2       58.70       54.01      1.96 o 
   8  10   2      350.70      364.68      3.98 o 
   9  10   2      221.94      196.78      2.93 o 
  10  10   2        4.53        4.10      1.26 o 
  11  10   2      188.51      179.96      3.20 o 
  12  10   2      197.27      205.33      3.42 o 
  13  10   2       77.43       68.56      2.55 o 
  14  10   2      156.58      169.06      4.05 o 
  15  10   2       28.38       33.69      2.05 o 
  16  10   2       93.67       86.24      2.93 o 
  17  10   2        1.41        1.05      1.27 o 
  18  10   2        3.08        2.30      1.26 o 
  19  10   2       11.47       11.50      1.65 o 
  20  10   2        0.15       -1.28      1.36 o 
  21  10   2      143.66      164.72      4.54 o 
  22  10   2       17.44       12.10      1.99 o 
  23  10   2       32.35       30.78      2.63 o 
  24  10   2       13.17        8.41      2.22 o 
  25  10   2       78.19       78.72      4.53 o 
   1  11   2       49.55       44.44      1.55 o 
   2  11   2      124.19      113.40      2.33 o 
   3  11   2        7.90        8.05      1.03 o 
   4  11   2        0.06        2.78      0.99 o 
   5  11   2        5.76        3.46      0.95 o 
   6  11   2       34.77       36.69      1.77 o 
   7  11   2       15.85       17.53      1.36 o 
   8  11   2      276.83      274.11      3.99 o 
   9  11   2      191.26      184.31      3.54 o 
  10  11   2      142.33      140.29      4.97 o 
  11  11   2       52.12       54.59      3.36 o 
  12  11   2        2.73        3.34      1.24 o 
  13  11   2       48.13       41.57      2.40 o 
  14  11   2       30.98       28.78      2.12 o 
  15  11   2        1.57        0.74      1.19 o 
  16  11   2        4.90        5.45      1.63 o 
  17  11   2       26.34       20.97      2.25 o 
  18  11   2      293.22      304.75      7.07 o 
  19  11   2        0.26        0.00      1.57 o 
  20  11   2       19.43       18.93      2.31 o 
  21  11   2       52.65       56.34      3.39 o 
  22  11   2       87.00       95.95      4.72 o 
  23  11   2       18.37       18.14      2.70 o 
   0  12   2      100.17       96.64      4.21 o 
   1  12   2      162.75      165.82      5.30 o 
   2  12   2       38.37       42.28      2.33 o 
   3  12   2        0.41       -0.21      1.15 o 
   4  12   2        5.85        5.89      1.34 o 
   5  12   2        6.89        7.76      1.34 o 
   6  12   2      289.44      314.30      5.22 o 
   7  12   2       57.46       51.67      2.52 o 
   8  12   2       39.79       45.95      3.18 o 
   9  12   2        3.52        2.15      1.45 o 
  10  12   2       99.48       98.82      3.67 o 
  11  12   2       70.79       66.17      3.37 o 
  12  12   2      103.62      102.76      3.80 o 
  13  12   2       21.97       24.89      2.35 o 
  14  12   2      199.33      202.16      5.04 o 
  15  12   2       72.62       65.06      3.74 o 
  16  12   2       13.54       15.14      2.11 o 
  17  12   2       53.48       51.18      3.20 o 
  18  12   2        1.23        1.70      1.63 o 
  19  12   2       59.43       64.84      4.42 o 
  20  12   2        2.00        1.42      2.02 o 
   1  13   2       25.75       27.62      2.14 o 
   2  13   2       16.95       15.58      1.86 o 
   3  13   2        3.62        0.78      1.27 o 
   4  13   2       12.16        8.79      1.87 o 
   5  13   2        0.70       -0.16      1.49 o 
   6  13   2       10.62        9.51      1.92 o 
   7  13   2      125.85      125.44      4.30 o 
   8  13   2        4.30        3.42      1.63 o 
   9  13   2       11.76       13.44      2.04 o 
  10  13   2       28.09       25.80      2.55 o 
  11  13   2        4.69        3.75      1.65 o 
  12  13   2      151.53      161.45      4.65 o 
  13  13   2      202.95      201.02      5.15 o 
  14  13   2       83.28       79.97      4.37 o 
  15  13   2        1.93        0.02      1.77 o 
  16  13   2       98.87       96.18      4.78 o 
  17  13   2        1.32        1.91      2.26 o 
   0  14   2        9.84        6.94      3.54 o 
   1  14   2       22.15       21.64      2.95 o 
   2  14   2        3.59        5.66      2.09 o 
   3  14   2       76.00       78.84      4.77 o 
   4  14   2       10.93        8.69      2.41 o 
   5  14   2      148.31      145.67      5.76 o 
   6  14   2        0.19        1.32      2.02 o 
   7  14   2       34.62       36.15      3.58 o 
   8  14   2        0.03        0.95      2.04 o 
   9  14   2       30.34       25.11      2.98 o 
  10  14   2       21.85       21.30      2.86 o 
  11  14   2      100.38      104.17      5.05 o 
  12  14   2       22.41       19.35      2.85 o 
  13  14   2       68.25       74.78      4.96 o 
  14  14   2       13.79       10.42      2.91 o 
   1  15   2        0.59        1.56      2.12 o 
   2  15   2        2.82        0.94      2.09 o 
   3  15   2        7.44        5.10      2.26 o 
   4  15   2       35.79       31.91      3.57 o 
   5  15   2        2.11        4.06      2.34 o 
   6  15   2       13.06        5.12      2.36 o 
   7  15   2        0.02       -0.80      2.04 o 
   8  15   2        1.66       -0.40      2.11 o 
   1   1   3      290.66      243.55      3.58 o 
   2   1   3      119.57      137.45      2.34 o 
   3   1   3      745.64      821.94      4.87 o 
   4   1   3      119.51      121.30      1.55 o 
   5   1   3     5629.73     6120.21     26.49 o 
   6   1   3      115.42      111.29      1.47 o 
   7   1   3        8.46       13.85      0.65 o 
   8   1   3      915.06      982.61      6.04 o 
   9   1   3      499.12      622.31      4.07 o 
  10   1   3       52.23       43.94      1.09 o 
  11   1   3        6.88       21.29      0.79 o 
  12   1   3      387.34      385.56      2.94 o 
  13   1   3        0.01        1.14      0.38 o 
  14   1   3      188.86      171.72      2.02 o 
  15   1   3      140.04      145.30      1.80 o 
  16   1   3     1225.90     1211.75      6.63 o 
  17   1   3     3336.88     3138.03     13.50 o 
  18   1   3      141.31      132.25      1.85 o 
  19   1   3      997.02      960.56      6.13 o 
  20   1   3      623.95      603.81      4.89 o 
  21   1   3      144.62      135.06      2.33 o 
  22   1   3        0.10        0.83      0.70 o 
  23   1   3       15.93       12.96      1.19 o 
  24   1   3        0.37        0.62      0.92 o 
  25   1   3        0.38        0.60      1.03 o 
  26   1   3       34.44       43.46      2.26 o 
  27   1   3       46.06       48.24      2.42 o 
  28   1   3        4.36        2.86      1.34 o 
  29   1   3      108.87      124.62      3.92 o 
  30   1   3        0.86        1.72      1.39 o 
  31   1   3      116.56      113.55      4.62 o 
  32   1   3        7.96       10.52      1.94 o 
   0   2   3      663.94      781.34      6.95 o 
   1   2   3      284.87      281.72      2.23 o 
   2   2   3      189.26      187.75      2.42 o 
   3   2   3     2574.15     2695.83     12.71 o 
   4   2   3      805.66      930.63      5.06 o 
   5   2   3     2926.96     3165.01     14.27 o 
   6   2   3      413.81      414.60      6.76 o 
   7   2   3     1398.28     1475.72      8.53 o 
   8   2   3     1458.12     1641.00      8.22 o 
   9   2   3     1987.48     1975.46      9.64 o 
  10   2   3      108.20      111.32      1.54 o 
  11   2   3      244.96      218.49      2.21 o 
  12   2   3      266.33      296.02      2.65 o 
  13   2   3       15.71       12.49      0.72 o 
  14   2   3      529.17      571.48      4.05 o 
  15   2   3        1.43        2.04      0.56 o 
  16   2   3        3.20        6.57      0.66 o 
  17   2   3      460.78      425.23      3.34 o 
  18   2   3      155.78      153.89      2.06 o 
  19   2   3      941.89      955.94      6.28 o 
  20   2   3      518.26      517.44      4.37 o 
  21   2   3      139.46      145.35      2.43 o 
  22   2   3       93.80       96.01      2.45 o 
  23   2   3        0.08        1.07      0.87 o 
  24   2   3      160.17      164.97      3.42 o 
  25   2   3       52.19       61.13      2.62 o 
  26   2   3       46.89       60.36      2.64 o 
  27   2   3      244.43      228.65      4.30 o 
  28   2   3      153.98      166.43      3.69 o 
  29   2   3       75.26       74.98      3.19 o 
  30   2   3        2.99        4.20      1.55 o 
  31   2   3       48.61       47.05      3.13 o 
   1   3   3       46.15       76.57      1.42 o 
   2   3   3     1687.83     1814.37     11.43 o 
   3   3   3       10.24       20.43      1.12 o 
   4   3   3      672.99      767.30      5.74 o 
   5   3   3      108.40      161.05      1.72 o 
   6   3   3        2.91        2.38      0.35 o 
   7   3   3     1718.71     1706.05      8.85 o 
   8   3   3        9.15        3.90      0.48 o 
   9   3   3        6.79        4.40      0.50 o 
  10   3   3       57.23       48.97      1.13 o 
  11   3   3      257.35      239.77      2.31 o 
  12   3   3      165.30      179.66      2.13 o 
  13   3   3      159.30      139.26      1.81 o 
  14   3   3        0.64        0.09      0.46 o 
  15   3   3     2049.55     1931.71      9.34 o 
  16   3   3      281.52      281.47      2.84 o 
  17   3   3       16.76        9.85      0.75 o 
  18   3   3        0.41        0.66      0.58 o 
  19   3   3       25.70       25.49      1.16 o 
  20   3   3        5.01        1.89      0.68 o 
  21   3   3      104.73       91.29      2.44 o 
  22   3   3      217.51      214.89      3.34 o 
  23   3   3        0.70        2.14      1.02 o 
  24   3   3      238.28      231.73      4.20 o 
  25   3   3       19.63       23.57      1.74 o 
  26   3   3      100.84      108.41      3.18 o 
  27   3   3        0.04        1.93      1.22 o 
  28   3   3       34.99       38.40      2.30 o 
  29   3   3      123.67      136.97      4.32 o 
  30   3   3        9.41        6.62      1.80 o 
  31   3   3        0.22        0.04      1.63 o 
   0   4   3     2941.57     3233.44     22.88 o 
   1   4   3      201.47      201.00      2.18 o 
   2   4   3     1080.51     1084.78      6.29 o 
   3   4   3       79.42       62.38      1.11 o 
   4   4   3       47.19       42.11      1.21 o 
   5   4   3      809.45      857.24      5.82 o 
   6   4   3       57.11       52.41      1.16 o 
   7   4   3      789.34      839.34      6.17 o 
   8   4   3        9.77        9.77      0.77 o 
   9   4   3        3.99        1.81      0.57 o 
  10   4   3       75.25       82.67      1.65 o 
  11   4   3     2964.25     2903.15     14.61 o 
  12   4   3       98.60       80.27      1.36 o 
  13   4   3      431.99      473.37      3.67 o 
  14   4   3     1287.37     1163.11      6.86 o 
  15   4   3      274.52      264.02      2.84 o 
  16   4   3       19.15       20.38      1.30 o 
  17   4   3      341.33      356.00      3.52 o 
  18   4   3       70.01       63.02      1.76 o 
  19   4   3       66.78       60.29      1.84 o 
  20   4   3        0.19        1.54      0.80 o 
  21   4   3       78.54       77.92      2.12 o 
  22   4   3      307.16      296.41      3.73 o 
  23   4   3       44.41       37.57      1.89 o 
  24   4   3        4.17        5.45      1.22 o 
  25   4   3        1.52        1.26      1.09 o 
  26   4   3      262.45      288.54      5.14 o 
  27   4   3       23.34       28.42      2.17 o 
  28   4   3       49.29       47.31      3.13 o 
  29   4   3       13.31        9.04      1.97 o 
  30   4   3       39.15       55.19      3.58 o 
  31   4   3       15.84       13.28      2.35 o 
   1   5   3     1029.02     1133.50      8.51 o 
   2   5   3      208.70      235.31      2.52 o 
   3   5   3       27.18       11.39      0.80 o 
   4   5   3     1346.81     1410.43      9.15 o 
   5   5   3      741.70      705.25      6.09 o 
   6   5   3       17.75       12.67      0.89 o 
   7   5   3      783.89      877.74      6.34 o 
   8   5   3      971.72     1041.07      6.91 o 
   9   5   3      129.39      123.16      2.02 o 
  10   5   3      900.94      933.74      6.17 o 
  11   5   3       52.40       42.98      1.61 o 
  12   5   3     1265.33     1271.34      7.86 o 
  13   5   3     1025.65     1058.61      6.51 o 
  14   5   3       42.00       37.39      1.37 o 
  15   5   3      172.58      160.59      2.33 o 
  16   5   3      399.77      429.60      3.94 o 
  17   5   3        2.01        0.81      0.65 o 
  18   5   3        5.00        1.67      0.76 o 
  19   5   3      128.75      133.91      2.42 o 
  20   5   3       83.32       77.32      2.18 o 
  21   5   3        0.08        0.24      0.81 o 
  22   5   3       80.18       82.34      2.75 o 
  23   5   3       13.05       23.86      1.78 o 
  24   5   3       14.10       12.17      1.60 o 
  25   5   3        1.87        3.35      1.45 o 
  26   5   3       83.47       75.17      3.33 o 
  27   5   3        1.34       -0.46      1.50 o 
  28   5   3        0.15       -0.58      1.64 o 
  29   5   3       36.93       31.70      3.35 o 
  30   5   3       25.02       26.30      2.71 o 
   0   6   3      104.55      133.45      2.65 o 
   1   6   3      117.09      160.14      2.18 o 
   2   6   3       88.61      114.53      2.33 o 
   3   6   3      318.04      381.75      3.25 o 
   4   6   3       80.38       98.75      1.88 o 
   5   6   3      323.91      354.20      3.66 o 
   6   6   3     1339.29     1392.16      7.51 o 
   7   6   3       43.00       58.86      1.53 o 
   8   6   3      318.68      356.40      3.53 o 
   9   6   3      201.35      222.46      3.03 o 
  10   6   3      343.02      307.89      3.37 o 
  11   6   3        0.32        0.46      0.56 o 
  12   6   3     1019.91     1045.66      6.88 o 
  13   6   3      228.53      213.58      2.75 o 
  14   6   3      642.64      614.87      5.19 o 
  15   6   3        0.91        0.80      0.67 o 
  16   6   3       47.43       50.33      2.06 o 
  17   6   3        1.12        1.52      0.80 o 
  18   6   3      356.20      353.17      4.18 o 
  19   6   3       74.37       66.39      2.10 o 
  20   6   3       65.25       63.58      2.46 o 
  21   6   3       30.32       26.94      1.83 o 
  22   6   3        3.58        1.86      1.18 o 
  23   6   3        7.25        6.19      1.41 o 
  24   6   3      238.13      259.35      4.83 o 
  25   6   3       72.34       76.35      3.36 o 
  26   6   3        7.53        5.75      1.79 o 
  27   6   3       63.16       63.02      3.68 o 
  28   6   3       23.41       22.19      2.56 o 
  29   6   3        0.10        2.32      1.87 o 
   1   7   3      221.22      230.30      3.24 o 
   2   7   3      129.61      116.78      1.81 o 
   3   7   3       59.12       62.15      1.37 o 
   4   7   3       10.64        6.87      0.80 o 
   5   7   3       29.97       42.99      1.35 o 
   6   7   3       21.16       30.06      1.20 o 
   7   7   3       63.27       68.04      2.12 o 
   8   7   3     1221.49     1205.90      8.21 o 
   9   7   3      572.25      578.54      5.00 o 
  10   7   3       25.27       29.53      1.37 o 
  11   7   3     1131.47     1126.27      7.40 o 
  12   7   3      484.73      459.36      4.36 o 
  13   7   3       19.22       22.54      1.34 o 
  14   7   3      360.93      341.72      3.93 o 
  15   7   3        1.07       -0.33      0.86 o 
  16   7   3       51.38       51.04      2.07 o 
  17   7   3      100.64       95.73      2.46 o 
  18   7   3       25.23       21.89      1.64 o 
  19   7   3       16.85       14.34      1.60 o 
  20   7   3       22.04       23.16      1.75 o 
  21   7   3        1.20        2.33      1.22 o 
  22   7   3        8.45       10.46      1.58 o 
  23   7   3      191.39      212.03      4.42 o 
  24   7   3       28.78       32.69      2.42 o 
  25   7   3        3.71       -0.10      1.48 o 
  26   7   3       26.84       25.09      2.62 o 
  27   7   3       23.79       24.14      2.70 o 
  28   7   3       27.17       21.35      2.63 o 
   0   8   3      101.31      142.53      3.42 o 
   1   8   3        0.08        0.73      0.59 o 
   2   8   3       36.85       39.42      1.53 o 
   3   8   3       84.41       83.21      1.99 o 
   4   8   3      823.73      841.45      6.22 o 
   5   8   3      302.02      286.55      3.29 o 
   6   8   3       64.56       76.03      1.95 o 
   7   8   3      924.34      922.91      7.12 o 
   8   8   3      752.07      727.41      6.20 o 
   9   8   3       47.19       50.03      1.86 o 
  10   8   3        1.14        2.58      0.73 o 
  11   8   3     1267.61     1254.24      8.40 o 
  12   8   3      199.71      199.44      2.93 o 
  13   8   3      172.11      171.62      2.84 o 
  14   8   3        2.04        2.82      0.89 o 
  15   8   3      648.63      618.37      6.41 o 
  16   8   3      113.63      123.41      3.04 o 
  17   8   3      351.22      352.08      6.21 o 
  18   8   3        7.71        6.44      1.29 o 
  19   8   3        6.66        6.22      1.36 o 
  20   8   3       36.15       40.29      2.34 o 
  21   8   3       25.37       22.23      1.98 o 
  22   8   3       53.58       53.13      2.74 o 
  23   8   3        5.99        4.10      1.58 o 
  24   8   3       48.13       61.85      3.47 o 
  25   8   3       15.38       11.97      2.08 o 
  26   8   3        5.80        7.78      2.07 o 
  27   8   3      107.00      104.74      4.90 o 
   1   9   3        0.22        0.92      0.97 o 
   2   9   3      116.61      121.84      3.45 o 
   3   9   3       49.76       48.73      1.97 o 
   4   9   3       46.53       54.52      1.91 o 
   5   9   3      732.68      709.54      6.16 o 
   6   9   3      761.93      797.19      6.91 o 
   7   9   3      112.41      125.81      2.80 o 
   8   9   3      151.98      159.23      3.29 o 
   9   9   3      478.66      490.64      5.33 o 
  10   9   3        6.04        7.23      1.31 o 
  11   9   3      162.65      161.76      3.63 o 
  12   9   3        0.04        0.79      1.05 o 
  13   9   3      106.93      100.24      2.97 o 
  14   9   3        1.89        4.56      1.16 o 
  15   9   3      170.30      173.82      3.97 o 
  16   9   3       80.76       75.79      2.92 o 
  17   9   3      220.23      227.75      5.12 o 
  18   9   3        6.74        3.52      1.35 o 
  19   9   3       34.11       31.46      2.29 o 
  20   9   3        1.79        1.27      1.31 o 
  21   9   3        0.00       -0.78      1.35 o 
  22   9   3        7.72        6.98      1.84 o 
  23   9   3       86.98       85.73      4.00 o 
  24   9   3       14.43       10.19      2.08 o 
  25   9   3        0.40        0.88      1.71 o 
  26   9   3       55.52       58.97      4.11 o 
   0  10   3       23.41       17.26      2.06 o 
   1  10   3       48.69       52.89      2.26 o 
   2  10   3       61.10       68.84      2.36 o 
   3  10   3       57.96       52.72      2.26 o 
   4  10   3        9.40        7.28      1.55 o 
   5  10   3      605.70      590.07      6.41 o 
   6  10   3       17.89       11.60      1.35 o 
   7  10   3       33.64       31.40      1.80 o 
   8  10   3      518.75      551.53      5.91 o 
   9  10   3      425.26      440.15      5.42 o 
  10  10   3        8.53       11.24      1.37 o 
  11  10   3       67.93       69.38      3.70 o 
  12  10   3        0.10        0.97      1.10 o 
  13  10   3        3.86        5.23      1.33 o 
  14  10   3       24.75       20.07      1.79 o 
  15  10   3       14.15       12.54      1.68 o 
  16  10   3       10.08        9.06      1.67 o 
  17  10   3       14.25       14.10      1.91 o 
  18  10   3       16.52       13.96      2.01 o 
  19  10   3       29.99       28.40      2.70 o 
  20  10   3      140.12      151.73      5.33 o 
  21  10   3       96.32       96.05      4.33 o 
  22  10   3       67.50       68.51      4.36 o 
  23  10   3       17.69       18.82      2.48 o 
  24  10   3       95.46       91.97      5.51 o 
   1  11   3      188.38      199.02      3.78 o 
   2  11   3      181.57      163.24      4.18 o 
   3  11   3        0.04        0.56      1.06 o 
   4  11   3       43.71       41.13      3.34 o 
   5  11   3        3.26        5.61      1.68 o 
   6  11   3       52.57       46.83      2.36 o 
   7  11   3       12.22        7.17      1.32 o 
   8  11   3        9.70        8.74      1.38 o 
   9  11   3       69.76       75.19      5.44 o 
  10  11   3        1.88        1.25      1.25 o 
  11  11   3       93.75       94.19      3.53 o 
  12  11   3      320.42      310.63      5.81 o 
  13  11   3      653.75      631.82      8.90 o 
  14  11   3        0.00        0.28      1.51 o 
  15  11   3       12.65       10.16      2.04 o 
  16  11   3       54.60       50.23      3.37 o 
  17  11   3        2.36        2.67      1.85 o 
  18  11   3        1.76        0.76      1.78 o 
  19  11   3        0.68       -1.52      1.65 o 
  20  11   3       95.86       99.95      4.85 o 
  21  11   3        5.22        6.88      2.30 o 
  22  11   3       88.65       85.21      5.05 o 
   0  12   3        0.28        0.28      1.47 o 
   1  12   3       69.28       68.52      2.70 o 
   2  12   3      462.01      479.86      6.20 o 
   3  12   3       33.75       34.07      2.40 o 
   4  12   3       22.77       22.28      2.13 o 
   5  12   3        3.33        2.12      1.45 o 
   6  12   3        4.87        0.88      1.51 o 
   7  12   3       17.01       14.67      1.99 o 
   8  12   3       30.94       26.89      2.41 o 
   9  12   3       36.48       32.34      2.75 o 
  10  12   3      358.27      345.10      6.94 o 
  11  12   3      160.13      167.28      5.09 o 
  12  12   3      334.74      330.67      6.87 o 
  13  12   3      103.57       98.05      4.52 o 
  14  12   3       92.81       92.23      4.49 o 
  15  12   3        7.38       11.01      2.29 o 
  16  12   3       85.51       78.71      4.39 o 
  17  12   3        4.55        2.14      1.95 o 
  18  12   3       15.56       16.60      2.58 o 
  19  12   3       15.14       10.09      2.65 o 
   1  13   3        7.55       12.07      2.38 o 
   2  13   3        3.26        5.06      2.01 o 
   3  13   3       55.43       49.66      3.64 o 
   4  13   3        0.01       -0.45      1.92 o 
   5  13   3        0.73        1.09      1.79 o 
   6  13   3        0.00        0.28      2.26 o 
   7  13   3        1.92        4.89      2.01 o 
   8  13   3       35.96       35.37      3.26 o 
   9  13   3       41.76       46.59      3.66 o 
  10  13   3       53.73       50.53      3.86 o 
  11  13   3       61.65       59.55      3.87 o 
  12  13   3        0.61        0.29      1.80 o 
  13  13   3      119.43      128.19      5.61 o 
  14  13   3        0.28        1.97      1.95 o 
  15  13   3        1.34        0.27      1.88 o 
  16  13   3       78.35       91.08      5.04 o 
   0  14   3      106.16      111.85      7.76 o 
   1  14   3       15.81       11.73      2.90 o 
   2  14   3      136.25      135.40      5.87 o 
   3  14   3      108.71      110.49      5.37 o 
   4  14   3       56.63       43.01      3.93 o 
   5  14   3       22.74       22.52      3.15 o 
   6  14   3       65.55       62.36      4.56 o 
   7  14   3       14.82       11.39      2.77 o 
   8  14   3       12.40       10.57      2.72 o 
   9  14   3      283.44      285.81      8.03 o 
  10  14   3       89.71       86.17      5.08 o 
  11  14   3       51.38       47.64      4.18 o 
  12  14   3      105.42       97.35      5.63 o 
   1  15   3      371.19      402.31     10.44 o 
   2  15   3        0.29        1.45      2.82 o 
   3  15   3        0.75        0.27      2.39 o 
   4  15   3        4.97        1.49      2.34 o 
   5  15   3        2.00        1.52      2.24 o 
   6  15   3        0.00       -1.93      2.20 o 
   0   0   4       18.76       12.30      3.25 o 
   1   0   4      689.43      674.96      9.87 o 
   2   0   4      191.33      163.62      3.52 o 
   3   0   4     1225.50     1144.11      9.98 o 
   4   0   4       77.31       75.47      1.82 o 
   5   0   4        3.92       11.45      0.88 o 
   6   0   4     2126.52     2303.12     14.74 o 
   7   0   4    11640.31    12489.72     96.97 o 
   8   0   4        1.85        2.11      0.58 o 
   9   0   4      960.82      909.37      7.65 o 
  10   0   4        0.33        0.50      0.59 o 
  11   0   4      105.65       72.88      2.31 o 
  12   0   4        0.50        0.96      0.72 o 
  13   0   4      180.07      172.05      3.23 o 
  14   0   4       55.00       40.46      1.71 o 
  15   0   4      746.57      739.92      7.71 o 
  16   0   4      171.61      200.92      4.01 o 
  17   0   4      620.82      621.06      7.83 o 
  18   0   4      225.28      238.18      5.06 o 
  19   0   4      764.30      735.73      9.58 o 
  20   0   4       13.12        4.47      1.40 o 
  21   0   4        4.11        0.90      1.26 o 
  22   0   4       13.09        3.65      1.36 o 
  23   0   4      293.37      305.41      6.11 o 
  24   0   4        7.35        6.43      1.61 o 
  25   0   4        5.59       10.23      1.84 o 
  26   0   4        9.05        6.97      1.87 o 
  27   0   4        9.22        9.45      2.18 o 
  28   0   4       18.12       18.79      2.64 o 
  29   0   4        9.10       10.39      2.36 o 
  30   0   4       15.65       10.99      2.55 o 
  31   0   4      155.73      183.34      6.62 o 
   1   1   4     1668.22     1902.00     13.49 o 
   2   1   4     1054.28     1192.61      8.53 o 
   3   1   4        8.20        7.99      0.80 o 
   4   1   4      900.15      870.88      4.97 o 
   5   1   4       90.57      103.10      1.47 o 
   6   1   4      841.70      842.97      4.49 o 
   7   1   4       98.07      134.43      1.64 o 
   8   1   4      305.70      371.26      2.92 o 
   9   1   4       84.79      102.37      1.53 o 
  10   1   4      523.35      496.35      4.39 o 
  11   1   4       32.43       25.49      1.08 o 
  12   1   4       11.12       18.19      0.92 o 
  13   1   4        0.44        1.18      0.45 o 
  14   1   4      649.25      583.46      5.66 o 
  15   1   4      250.73      214.46      3.11 o 
  16   1   4     1500.36     1435.87      8.43 o 
  17   1   4      169.12      174.41      2.77 o 
  18   1   4       31.95       31.62      1.97 o 
  19   1   4       58.71       60.02      2.20 o 
  20   1   4      246.10      235.09      3.80 o 
  21   1   4      220.29      176.66      4.61 o 
  22   1   4       41.94       48.39      2.11 o 
  23   1   4       54.37       41.97      2.03 o 
  24   1   4        3.41        5.41      1.07 o 
  25   1   4        0.05       -0.40      0.99 o 
  26   1   4       13.01       15.41      1.59 o 
  27   1   4        0.33        1.34      1.24 o 
  28   1   4      135.59      145.19      3.83 o 
  29   1   4        1.84        2.50      1.41 o 
  30   1   4      141.25      140.32      4.09 o 
  31   1   4        5.76        7.06      1.83 o 
   0   2   4     1499.47     1607.39     15.80 o 
   1   2   4       50.11       25.45      1.00 o 
   2   2   4     1188.31     1412.70      8.38 o 
   3   2   4     5540.73     6007.47     26.37 o 
   4   2   4       12.61        5.71      0.43 o 
   5   2   4      327.60      373.83      2.48 o 
   6   2   4      124.32      154.93      1.66 o 
   7   2   4     1121.38     1161.32      7.22 o 
   8   2   4        9.61       17.44      0.80 o 
   9   2   4       29.11       42.41      1.30 o 
  10   2   4        5.43        2.50      0.53 o 
  11   2   4      285.01      338.82      3.14 o 
  12   2   4      188.82      179.00      2.40 o 
  13   2   4      119.14      114.74      1.84 o 
  14   2   4      110.39      131.61      2.02 o 
  15   2   4     1031.85      978.21      6.67 o 
  16   2   4      131.90      123.67      2.77 o 
  17   2   4     1285.18     1237.40      8.36 o 
  18   2   4        5.50        3.45      0.95 o 
  19   2   4      937.03      911.45      7.95 o 
  20   2   4      178.63      138.53      2.99 o 
  21   2   4        8.10       10.27      1.24 o 
  22   2   4      117.80      104.56      2.74 o 
  23   2   4        4.45        2.64      1.04 o 
  24   2   4       45.75       41.89      2.08 o 
  25   2   4      190.59      172.27      3.57 o 
  26   2   4        0.18        2.27      1.20 o 
  27   2   4        3.14        3.82      1.38 o 
  28   2   4        2.00        2.77      1.43 o 
  29   2   4      222.04      238.21      4.73 o 
  30   2   4       18.26       18.16      1.89 o 
  31   2   4       52.37       49.36      2.91 o 
   1   3   4      108.22      121.36      1.39 o 
   2   3   4      186.73      150.93      1.62 o 
   3   3   4      233.62      319.80      2.63 o 
   4   3   4     2034.85     2337.81     11.57 o 
   5   3   4       18.97       23.79      0.80 o 
   6   3   4       12.77       31.94      0.86 o 
   7   3   4        4.83        4.61      0.72 o 
   8   3   4        2.08        1.43      0.45 o 
   9   3   4      523.64      541.38      4.55 o 
  10   3   4     2284.16     2423.37     13.19 o 
  11   3   4      110.28       81.38      1.70 o 
  12   3   4     1987.42     1906.84     10.23 o 
  13   3   4      213.49      227.73      2.77 o 
  14   3   4      400.29      421.78      4.15 o 
  15   3   4      336.90      334.20      3.75 o 
  16   3   4     1597.22     1547.05      9.73 o 
  17   3   4       10.71        8.67      1.01 o 
  18   3   4       26.78       25.20      1.48 o 
  19   3   4       35.39       19.42      1.47 o 
  20   3   4       13.06       15.65      1.51 o 
  21   3   4       77.77       67.31      2.54 o 
  22   3   4       24.84       25.88      1.67 o 
  23   3   4       46.65       37.04      1.96 o 
  24   3   4       75.80       83.75      2.84 o 
  25   3   4        0.89        2.07      1.15 o 
  26   3   4        5.31        8.48      1.50 o 
  27   3   4       11.20        9.72      1.68 o 
  28   3   4        0.91        0.15      1.33 o 
  29   3   4        1.44        0.20      1.38 o 
  30   3   4       19.32       22.59      2.18 o 
   0   4   4       45.70       21.53      1.34 o 
   1   4   4        8.11        2.42      0.41 o 
   2   4   4       93.29       81.82      1.57 o 
   3   4   4      515.14      605.64      5.10 o 
   4   4   4      282.48      293.35      5.09 o 
   5   4   4       51.44       60.53      1.41 o 
   6   4   4       13.63       10.64      0.76 o 
   7   4   4        0.28       -0.67      0.51 o 
   8   4   4        6.17        1.11      0.60 o 
   9   4   4     1043.02     1045.37      7.91 o 
  10   4   4        0.70        1.51      0.64 o 
  11   4   4       52.62       52.00      1.63 o 
  12   4   4      170.15      168.65      2.61 o 
  13   4   4     2462.55     2373.18     13.44 o 
  14   4   4      128.65      123.71      2.54 o 
  15   4   4      336.05      315.02      3.87 o 
  16   4   4      184.97      161.19      2.93 o 
  17   4   4     1645.55     1567.61     11.67 o 
  18   4   4       13.72       14.49      1.37 o 
  19   4   4        4.66        3.30      0.98 o 
  20   4   4       29.26       20.42      1.53 o 
  21   4   4        0.42       -0.67      0.90 o 
  22   4   4       25.73       22.71      1.69 o 
  23   4   4      105.33      110.95      3.14 o 
  24   4   4       44.07       52.15      2.47 o 
  25   4   4       52.31       67.64      2.81 o 
  26   4   4        4.58        2.56      1.39 o 
  27   4   4       17.49       16.82      1.87 o 
  28   4   4        1.47        4.06      1.48 o 
  29   4   4       17.01       14.39      1.96 o 
  30   4   4        3.58        1.53      1.82 o 
   1   5   4       40.12       34.55      1.19 o 
   2   5   4       63.17       59.36      1.41 o 
   3   5   4      296.28      306.86      3.13 o 
   4   5   4       23.73       14.46      0.79 o 
   5   5   4      136.04      168.97      2.47 o 
   6   5   4      457.33      403.08      3.87 o 
   7   5   4        6.16        6.82      0.70 o 
   8   5   4        9.92       14.07      1.01 o 
   9   5   4      135.54      123.88      2.34 o 
  10   5   4       89.48       89.97      1.99 o 
  11   5   4       52.86       60.48      1.82 o 
  12   5   4      894.75      837.65      6.59 o 
  13   5   4      157.45      165.34      2.76 o 
  14   5   4     1840.00     1790.56     11.28 o 
  15   5   4       99.94       98.76      4.23 o 
  16   5   4      278.42      285.75      4.66 o 
  17   5   4       25.60       18.21      1.42 o 
  18   5   4       19.59       23.72      1.76 o 
  19   5   4        7.75        3.24      1.04 o 
  20   5   4        1.42        2.88      0.98 o 
  21   5   4        1.24        2.03      0.96 o 
  22   5   4       13.27       19.28      1.52 o 
  23   5   4       12.94       13.75      1.46 o 
  24   5   4        9.76       15.80      1.63 o 
  25   5   4      140.27      141.91      3.70 o 
  26   5   4      319.40      342.13      5.85 o 
  27   5   4        0.76        3.12      1.52 o 
  28   5   4       57.42       59.09      3.10 o 
  29   5   4       15.76       11.54      2.23 o 
   0   6   4        3.10        2.90      0.90 o 
   1   6   4       61.31       37.43      1.30 o 
   2   6   4       35.26       28.69      1.15 o 
   3   6   4     1407.99     1438.21      9.25 o 
   4   6   4      234.01      278.63      3.80 o 
   5   6   4       46.87       51.26      1.70 o 
   6   6   4       53.17       65.93      1.72 o 
   7   6   4      615.57      602.18      5.50 o 
   8   6   4        2.38        4.25      0.78 o 
   9   6   4     1220.22     1204.59      8.27 o 
  10   6   4       76.16       88.37      2.35 o 
  11   6   4      608.45      590.65      5.20 o 
  12   6   4        2.86        3.62      0.78 o 
  13   6   4      159.67      147.49      2.65 o 
  14   6   4       87.34       87.96      2.39 o 
  15   6   4      622.52      612.11      5.95 o 
  16   6   4       69.85       61.91      2.58 o 
  17   6   4        0.90        0.78      0.86 o 
  18   6   4      190.76      175.65      3.13 o 
  19   6   4      400.01      392.58      5.14 o 
  20   6   4       41.04       39.10      1.98 o 
  21   6   4      383.70      392.11      5.19 o 
  22   6   4       10.81       13.85      1.54 o 
  23   6   4        8.51       11.05      1.70 o 
  24   6   4        7.87        6.81      1.67 o 
  25   6   4      177.94      193.09      4.63 o 
  26   6   4       18.72       19.54      2.15 o 
  27   6   4      182.24      207.12      5.21 o 
  28   6   4        6.01        6.51      2.04 o 
   1   7   4      135.02      117.23      3.24 o 
   2   7   4      473.41      477.07      4.81 o 
   3   7   4       25.80       32.83      1.97 o 
   4   7   4        0.57        1.15      1.01 o 
   5   7   4      179.87      196.07      3.20 o 
   6   7   4       13.72       13.26      1.15 o 
   7   7   4      371.27      369.31      5.20 o 
   8   7   4     1211.99     1225.68      9.14 o 
   9   7   4        3.35        0.78      0.76 o 
  10   7   4        9.97        9.38      1.19 o 
  11   7   4        9.30       11.20      1.18 o 
  12   7   4      160.64      161.22      3.64 o 
  13   7   4       43.32       47.02      3.22 o 
  14   7   4       32.62       31.07      1.84 o 
  15   7   4       69.27       54.87      2.54 o 
  16   7   4      404.11      386.32      5.11 o 
  17   7   4      119.25      116.16      4.19 o 
  18   7   4        3.64        3.64      1.16 o 
  19   7   4       26.32       29.16      1.85 o 
  20   7   4      716.56      705.03      7.78 o 
  21   7   4       50.52       46.67      2.34 o 
  22   7   4       40.03       45.87      2.49 o 
  23   7   4        9.94       10.48      1.80 o 
  24   7   4        0.24        2.46      1.53 o 
  25   7   4       10.07        9.51      1.83 o 
  26   7   4        0.01        0.73      1.59 o 
  27   7   4       13.07       11.94      2.17 o 
   0   8   4       51.77       35.56      3.11 o 
   1   8   4       64.61       69.31      3.06 o 
   2   8   4       24.83       22.58      1.38 o 
   3   8   4       11.21       14.67      1.16 o 
   4   8   4       12.22       11.05      1.29 o 
   5   8   4      101.14       99.25      2.98 o 
   6   8   4       37.23       47.74      2.39 o 
   7   8   4      447.03      456.05      5.29 o 
   8   8   4      108.36      104.71      4.13 o 
   9   8   4      374.82      381.73      4.76 o 
  10   8   4       17.65       20.70      1.65 o 
  11   8   4       26.85       26.20      1.61 o 
  12   8   4        5.02        8.05      1.28 o 
  13   8   4      124.38      123.46      2.98 o 
  14   8   4       18.72        9.77      1.48 o 
  15   8   4      105.86      112.70      2.93 o 
  16   8   4       25.15       24.67      1.70 o 
  17   8   4       42.16       41.03      2.24 o 
  18   8   4       22.61       21.78      1.94 o 
  19   8   4       25.99       18.32      1.66 o 
  20   8   4       19.23       10.45      1.52 o 
  21   8   4      439.30      468.02      6.45 o 
  22   8   4       57.86       57.56      2.92 o 
  23   8   4       37.09       37.20      2.53 o 
  24   8   4        0.14        1.27      1.52 o 
  25   8   4       17.37        9.96      2.12 o 
  26   8   4        0.07       -1.02      1.82 o 
   1   9   4        4.44        3.22      1.05 o 
   2   9   4       57.00       75.90      2.46 o 
   3   9   4       24.69       27.63      1.61 o 
   4   9   4      349.69      343.52      5.26 o 
   5   9   4        3.02        6.52      1.08 o 
   6   9   4      178.49      182.03      3.37 o 
   7   9   4        1.21        2.86      1.02 o 
   8   9   4       24.29       27.75      1.66 o 
   9   9   4        0.11        0.48      0.98 o 
  10   9   4      381.55      380.59      5.99 o 
  11   9   4       94.63       98.66      3.13 o 
  12   9   4      715.71      724.42      7.52 o 
  13   9   4      113.92      123.71      3.25 o 
  14   9   4        0.31        2.04      1.64 o 
  15   9   4       40.26       41.94      3.12 o 
  16   9   4       26.43       25.49      1.97 o 
  17   9   4        1.11        2.44      1.24 o 
  18   9   4       29.61       25.20      2.06 o 
  19   9   4       11.24       11.20      1.78 o 
  20   9   4       82.25       82.39      3.39 o 
  21   9   4        7.14        8.47      1.71 o 
  22   9   4       77.77       89.70      3.64 o 
  23   9   4       39.11       39.11      2.75 o 
  24   9   4      246.75      256.26      5.78 o 
   0  10   4        0.36        0.95      1.74 o 
   1  10   4      363.91      364.42      5.07 o 
   2  10   4       18.32       11.77      1.42 o 
   3  10   4      179.29      193.95      3.75 o 
   4  10   4        0.49        2.13      1.51 o 
   5  10   4      302.38      304.89      6.82 o 
   6  10   4       16.84       14.32      1.74 o 
   7  10   4       32.99       30.00      1.94 o 
   8  10   4      100.96      108.56      3.86 o 
   9  10   4      171.52      174.16      4.60 o 
  10  10   4      264.04      258.70      5.38 o 
  11  10   4     1077.38     1071.48     10.70 o 
  12  10   4      156.28      148.78      3.60 o 
  13  10   4       17.87       17.54      1.67 o 
  14  10   4      122.82      105.54      3.33 o 
  15  10   4       51.43       48.89      2.53 o 
  16  10   4       15.26       13.40      1.80 o 
  17  10   4        8.50        4.92      1.54 o 
  18  10   4        2.88        2.82      1.61 o 
  19  10   4       45.37       45.47      2.96 o 
  20  10   4        0.01        0.04      1.54 o 
  21  10   4        3.41        1.72      1.64 o 
  22  10   4        0.06       -0.39      1.71 o 
  23  10   4      184.52      203.51      6.66 o 
   1  11   4       29.14       30.20      2.72 o 
   2  11   4      286.59      272.59      5.56 o 
   3  11   4        3.52        3.96      1.26 o 
   4  11   4       16.76       15.16      1.62 o 
   5  11   4        1.81        3.17      1.51 o 
   6  11   4       66.58       70.41      2.91 o 
   7  11   4       20.41       29.52      2.13 o 
   8  11   4      210.34      213.00      4.30 o 
   9  11   4       42.45       44.79      2.56 o 
  10  11   4      495.22      493.60      6.68 o 
  11  11   4       46.87       48.66      2.65 o 
  12  11   4       40.14       31.60      2.19 o 
  13  11   4       21.73       16.19      1.90 o 
  14  11   4      151.72      151.10      4.08 o 
  15  11   4        0.72        0.07      1.35 o 
  16  11   4       10.47        8.52      1.83 o 
  17  11   4        0.00       -0.13      1.55 o 
  18  11   4      240.18      237.24      7.08 o 
  19  11   4       30.22       32.34      3.07 o 
  20  11   4       35.45       38.74      3.46 o 
  21  11   4        3.45        0.87      2.23 o 
   0  12   4       54.96       66.95      4.59 o 
   1  12   4      366.01      363.39      5.71 o 
   2  12   4        1.89        3.17      1.35 o 
   3  12   4      318.11      351.45      5.64 o 
   4  12   4        0.22       -1.18      1.28 o 
   5  12   4       80.75       94.68      3.39 o 
   6  12   4       16.57       15.46      1.81 o 
   7  12   4        7.31        5.37      1.55 o 
   8  12   4       10.71        9.72      1.66 o 
   9  12   4      160.41      137.88      4.04 o 
  10  12   4       87.41       92.32      3.94 o 
  11  12   4      798.08      819.42     10.82 o 
  12  12   4        0.87        2.42      1.82 o 
  13  12   4      271.85      260.63      6.69 o 
  14  12   4       18.71       17.49      2.49 o 
  15  12   4      106.50      108.90      4.76 o 
  16  12   4        3.01        2.17      1.97 o 
  17  12   4      122.04      146.90      5.69 o 
  18  12   4        1.48        0.02      2.16 o 
   1  13   4        3.39        2.46      1.47 o 
   2  13   4        0.05        0.53      1.58 o 
   3  13   4        0.34        0.78      1.61 o 
   4  13   4       26.37       25.07      2.51 o 
   5  13   4        0.60       -1.54      1.59 o 
   6  13   4       25.55       23.93      2.68 o 
   7  13   4       14.34       11.56      2.26 o 
   8  13   4      417.81      415.46      8.38 o 
   9  13   4        7.96       11.79      2.39 o 
  10  13   4        0.00        4.55      2.12 o 
  11  13   4        0.49        2.13      2.11 o 
  12  13   4      311.98      300.64      7.37 o 
  13  13   4       51.34       51.90      4.01 o 
  14  13   4      134.53      135.64      6.10 o 
  15  13   4       10.96       10.44      2.76 o 
   0  14   4       34.44       34.60      6.81 o 
   1  14   4      202.57      197.37      7.32 o 
   2  14   4        2.41        2.09      2.51 o 
   3  14   4        2.35        0.42      2.47 o 
   4  14   4        2.46        1.96      2.54 o 
   5  14   4        0.77        1.85      2.25 o 
   6  14   4        1.00        2.72      2.11 o 
   7  14   4       69.67       70.28      4.63 o 
   8  14   4       23.46       19.28      3.08 o 
   9  14   4       11.18       13.62      3.37 o 
  10  14   4        0.08       -0.28      2.14 o 
   1   1   5      517.10      543.50      5.47 o 
   2   1   5     1359.97     1327.01      9.09 o 
   3   1   5       63.50       92.15      1.98 o 
   4   1   5     2794.20     3215.30     14.80 o 
   5   1   5      268.07      307.95      2.65 o 
   6   1   5        8.15        2.20      0.46 o 
   7   1   5      133.71      150.41      1.58 o 
   8   1   5      240.66      298.24      3.13 o 
   9   1   5       35.71       35.01      1.14 o 
  10   1   5       49.53       48.18      1.50 o 
  11   1   5      130.53      133.96      2.22 o 
  12   1   5       12.20        4.48      0.76 o 
  13   1   5        0.28        0.04      0.60 o 
  14   1   5       45.29       35.49      1.54 o 
  15   1   5      364.26      331.87      4.24 o 
  16   1   5      758.95      705.56      7.48 o 
  17   1   5      654.71      643.17      7.04 o 
  18   1   5      432.48      396.00      4.93 o 
  19   1   5      964.69      958.00      8.36 o 
  20   1   5      275.57      281.97      4.50 o 
  21   1   5       49.68       49.88      2.35 o 
  22   1   5       21.95       28.54      1.92 o 
  23   1   5        0.12        0.24      1.07 o 
  24   1   5       66.88       56.99      2.83 o 
  25   1   5        1.68        2.25      1.27 o 
  26   1   5       10.46        5.73      1.45 o 
  27   1   5       88.06       90.26      3.45 o 
  28   1   5       27.49       26.13      2.35 o 
  29   1   5      169.88      178.20      4.26 o 
  30   1   5       17.00       14.98      1.94 o 
   0   2   5      679.97      662.90      7.70 o 
   1   2   5      160.46      181.63      2.51 o 
   2   2   5        8.83       13.25      0.71 o 
   3   2   5      521.79      544.67      3.88 o 
   4   2   5      439.24      498.84      3.79 o 
   5   2   5     1092.05     1144.94      6.11 o 
   6   2   5        7.02        2.39      0.39 o 
   7   2   5     1201.54     1282.71      6.61 o 
   8   2   5      114.39      115.47      2.07 o 
   9   2   5      105.24      101.30      1.82 o 
  10   2   5      329.86      356.85      3.76 o 
  11   2   5       28.48       15.27      1.06 o 
  12   2   5      171.64      130.80      2.31 o 
  13   2   5       28.67       31.52      1.58 o 
  14   2   5       13.45       13.16      1.15 o 
  15   2   5       11.79       13.92      1.26 o 
  16   2   5       36.71       48.28      2.25 o 
  17   2   5       71.78       71.77      3.24 o 
  18   2   5      122.59      131.09      4.06 o 
  19   2   5     1020.26      924.38      8.24 o 
  20   2   5      349.25      382.17      5.27 o 
  21   2   5       11.18        8.99      1.36 o 
  22   2   5       50.82       49.41      2.56 o 
  23   2   5       67.26       59.74      2.67 o 
  24   2   5       94.55      102.13      3.43 o 
  25   2   5       12.52        6.92      1.48 o 
  26   2   5       86.77       89.50      3.43 o 
  27   2   5       47.38       47.44      2.83 o 
  28   2   5      204.60      222.50      5.03 o 
  29   2   5        4.71        1.66      1.55 o 
   1   3   5       38.01       35.59      0.80 o 
   2   3   5      103.64       81.91      1.15 o 
   3   3   5      207.51      204.04      1.91 o 
   4   3   5      443.42      522.60      3.49 o 
   5   3   5      458.89      454.03      3.24 o 
   6   3   5        4.89        4.13      0.51 o 
   7   3   5      719.03      769.75      5.55 o 
   8   3   5        5.08        4.69      0.63 o 
   9   3   5        7.10        4.72      0.68 o 
  10   3   5       78.47       65.50      2.06 o 
  11   3   5      190.19      158.02      2.62 o 
  12   3   5      223.00      246.93      3.44 o 
  13   3   5       62.11       77.16      2.20 o 
  14   3   5      433.05      423.93      4.94 o 
  15   3   5      601.54      562.02      6.35 o 
  16   3   5      302.09      270.76      4.17 o 
  17   3   5        0.36       -0.35      0.89 o 
  18   3   5      109.73       86.61      2.78 o 
  19   3   5        5.88        4.30      1.26 o 
  20   3   5        1.56       -0.20      1.00 o 
  21   3   5       24.48       26.64      1.91 o 
  22   3   5       64.20       63.97      2.85 o 
  23   3   5        2.62        3.74      1.39 o 
  24   3   5       37.32       37.35      2.44 o 
  25   3   5       66.40       73.31      3.26 o 
  26   3   5      129.11      135.29      4.19 o 
  27   3   5       63.80       58.56      3.39 o 
  28   3   5        9.88        9.44      1.95 o 
  29   3   5      192.12      207.21      4.88 o 
   0   4   5     2642.76     2833.88     17.75 o 
   1   4   5      479.67      578.79      3.91 o 
   2   4   5      246.12      265.02      2.52 o 
   3   4   5     1117.54     1108.91      6.55 o 
   4   4   5      202.47      230.01      2.69 o 
   5   4   5     1542.16     1546.23      8.96 o 
   6   4   5      177.47      160.97      2.63 o 
   7   4   5      730.14      706.75      5.80 o 
   8   4   5       38.80       45.90      1.48 o 
   9   4   5        0.07        0.73      0.68 o 
  10   4   5      844.08      819.06      7.20 o 
  11   4   5     1538.45     1494.79     11.17 o 
  12   4   5      279.02      292.34      4.17 o 
  13   4   5     1114.27     1006.20      8.31 o 
  14   4   5       94.63       97.81      3.17 o 
  15   4   5      312.16      317.95      4.80 o 
  16   4   5       34.58       30.83      1.86 o 
  17   4   5      287.11      249.78      4.31 o 
  18   4   5      223.56      216.19      4.77 o 
  19   4   5       90.35       71.53      2.90 o 
  20   4   5       13.63       10.62      1.46 o 
  21   4   5        6.46        3.09      1.33 o 
  22   4   5      370.09      355.72      5.68 o 
  23   4   5        3.43        0.82      1.23 o 
  24   4   5       24.25       24.38      2.16 o 
  25   4   5      106.02      111.67      3.84 o 
  26   4   5       79.06       91.32      3.90 o 
  27   4   5      300.18      322.29      5.84 o 
  28   4   5        6.57        3.11      1.57 o 
  29   4   5        7.45        4.56      1.74 o 
   1   5   5      298.38      343.11      4.54 o 
   2   5   5      379.33      397.74      3.97 o 
   3   5   5       73.62       66.67      1.65 o 
   4   5   5       60.17       50.24      1.61 o 
   5   5   5      359.64      388.31      3.87 o 
   6   5   5        3.80        0.47      0.64 o 
   7   5   5      339.99      334.00      4.27 o 
   8   5   5      468.73      430.39      4.79 o 
   9   5   5     1086.16     1099.65      8.78 o 
  10   5   5       84.15       93.00      2.48 o 
  11   5   5        0.03        1.10      0.83 o 
  12   5   5      441.49      391.75      5.01 o 
  13   5   5     1912.10     1836.65     14.06 o 
  14   5   5      216.53      192.72      4.12 o 
  15   5   5       36.33       29.97      1.79 o 
  16   5   5      560.40      492.23      6.20 o 
  17   5   5       53.25       47.13      2.56 o 
  18   5   5      245.45      206.64      3.87 o 
  19   5   5        1.78        2.12      1.23 o 
  20   5   5        6.86        8.27      1.63 o 
  21   5   5       18.08       17.73      1.76 o 
  22   5   5        2.40        2.95      1.33 o 
  23   5   5        4.86        2.79      1.43 o 
  24   5   5       14.48        6.20      1.51 o 
  25   5   5       10.84        8.41      1.63 o 
  26   5   5       36.36       33.65      2.52 o 
  27   5   5        1.46        5.07      1.58 o 
  28   5   5        0.24       -0.64      1.55 o 
   0   6   5       37.23       59.34      2.32 o 
   1   6   5       45.27       44.11      1.57 o 
   2   6   5      444.17      425.62      4.99 o 
   3   6   5      116.47       86.12      2.21 o 
   4   6   5       12.40        8.12      0.98 o 
   5   6   5      213.57      184.21      3.49 o 
   6   6   5      197.75      185.37      3.61 o 
   7   6   5      176.71      195.22      3.47 o 
   8   6   5      326.20      331.98      4.60 o 
   9   6   5       85.26       74.29      2.46 o 
  10   6   5       55.87       62.05      2.37 o 
  11   6   5      497.53      481.57      5.84 o 
  12   6   5      229.30      233.18      4.34 o 
  13   6   5       61.78       64.38      2.79 o 
  14   6   5      593.58      566.26      6.65 o 
  15   6   5        3.04        1.00      1.02 o 
  16   6   5       47.39       62.83      3.32 o 
  17   6   5      114.15       93.15      2.98 o 
  18   6   5      128.04      116.68      3.26 o 
  19   6   5      100.65       97.66      2.95 o 
  20   6   5        0.03        0.31      1.09 o 
  21   6   5       38.72       37.92      2.25 o 
  22   6   5        4.44        3.82      1.34 o 
  23   6   5       97.85       94.11      3.39 o 
  24   6   5       34.15       34.38      2.27 o 
  25   6   5       61.27       67.86      3.43 o 
  26   6   5       18.63       16.84      2.17 o 
  27   6   5       15.33       16.60      2.28 o 
   1   7   5      230.87      254.84      4.49 o 
   2   7   5        2.78        8.10      1.11 o 
   3   7   5       70.58       60.10      2.31 o 
   4   7   5      171.98      140.55      3.41 o 
   5   7   5      103.46      111.53      3.12 o 
   6   7   5      604.25      615.12      7.59 o 
   7   7   5      534.41      541.79      6.47 o 
   8   7   5       54.98       49.08      2.32 o 
   9   7   5      816.57      796.71      9.15 o 
  10   7   5      262.27      271.45      5.12 o 
  11   7   5      185.73      182.76      4.27 o 
  12   7   5      506.76      517.56      7.37 o 
  13   7   5      338.30      333.73      5.47 o 
  14   7   5       49.15       59.07      2.45 o 
  15   7   5       27.56       19.48      2.34 o 
  16   7   5        5.33        7.16      1.32 o 
  17   7   5      222.23      210.88      5.74 o 
  18   7   5       31.01       28.67      1.90 o 
  19   7   5       17.07       13.41      1.74 o 
  20   7   5       43.67       41.90      2.47 o 
  21   7   5       19.57       20.76      2.09 o 
  22   7   5        1.86        4.30      1.51 o 
  23   7   5       40.93       44.95      2.74 o 
  24   7   5      124.22      123.95      4.71 o 
  25   7   5       11.86       13.15      2.01 o 
  26   7   5        0.34       -0.33      1.66 o 
   0   8   5      356.05      310.38      7.81 o 
   1   8   5       24.71       31.98      2.18 o 
   2   8   5        1.16        2.41      1.64 o 
   3   8   5       34.81       29.86      2.44 o 
   4   8   5      691.22      652.09      9.32 o 
   5   8   5      120.17      110.78      3.88 o 
   6   8   5      653.95      637.73      8.65 o 
   7   8   5       20.62       17.37      1.68 o 
   8   8   5      128.38      128.95      6.44 o 
   9   8   5      236.48      218.22      4.65 o 
  10   8   5      241.73      248.81      4.79 o 
  11   8   5      300.26      295.42      5.66 o 
  12   8   5      182.97      187.74      4.58 o 
  13   8   5      260.94      251.95      4.90 o 
  14   8   5        4.53        3.16      1.36 o 
  15   8   5       36.05       37.71      2.42 o 
  16   8   5      392.94      391.44      8.44 o 
  17   8   5       92.25      102.25      3.80 o 
  18   8   5      145.47      146.54      4.26 o 
  19   8   5        1.88        5.25      1.44 o 
  20   8   5       33.12       26.81      2.08 o 
  21   8   5       85.88       84.92      3.39 o 
  22   8   5       18.80       23.87      2.30 o 
  23   8   5        0.82        3.18      1.68 o 
  24   8   5       28.78       35.69      2.70 o 
  25   8   5       14.96       14.44      2.25 o 
   1   9   5       19.62       17.19      1.87 o 
   2   9   5       13.24       11.43      2.27 o 
   3   9   5      229.62      207.95      5.32 o 
   4   9   5      108.91       91.90      4.00 o 
   5   9   5      591.82      590.66      8.64 o 
   6   9   5      198.62      162.75      3.99 o 
   7   9   5      361.18      338.65      5.78 o 
   8   9   5       40.78       46.75      4.65 o 
   9   9   5      103.69      120.46      3.96 o 
  10   9   5      271.11      273.18      5.62 o 
  11   9   5       61.39       69.91      4.78 o 
  12   9   5      164.75      156.30      5.84 o 
  13   9   5        0.03        1.53      1.46 o 
  14   9   5      117.12      116.81      5.72 o 
  15   9   5       24.03       23.61      2.33 o 
  16   9   5       21.18       25.09      2.02 o 
  17   9   5      292.95      312.93      5.76 o 
  18   9   5        4.66        3.74      1.57 o 
  19   9   5       94.71      104.10      4.03 o 
  20   9   5       27.86       28.11      2.49 o 
  21   9   5       25.16       19.79      2.24 o 
  22   9   5        6.89        2.97      1.74 o 
  23   9   5       20.91       23.64      2.66 o 
   0  10   5        1.50        2.72      2.42 o 
   1  10   5        0.26       -2.57      1.29 o 
   2  10   5       23.43       13.54      2.22 o 
   3  10   5       26.47       34.71      2.70 o 
   4  10   5      127.33      135.94      6.73 o 
   5  10   5      193.99      185.20      4.83 o 
   6  10   5       23.17       21.77      2.06 o 
   7  10   5       41.09       36.79      2.90 o 
   8  10   5      166.49      183.72      5.53 o 
   9  10   5     1106.45     1121.97     11.78 o 
  10  10   5      131.65      152.93      7.11 o 
  11  10   5       17.66       12.70      1.71 o 
  12  10   5       17.19       14.19      1.82 o 
  13  10   5       22.04       23.85      2.26 o 
  14  10   5       33.76       36.77      2.68 o 
  15  10   5       10.15       10.15      1.80 o 
  16  10   5       21.32       19.79      2.11 o 
  17  10   5       32.34       27.11      2.51 o 
  18  10   5        0.00        0.66      1.58 o 
  19  10   5       33.47       30.36      2.53 o 
  20  10   5       34.29       30.47      2.70 o 
  21  10   5      239.63      240.50      5.75 o 
   1  11   5      336.23      333.64      9.78 o 
   2  11   5        4.02        4.91      1.71 o 
   3  11   5        0.08       -1.51      1.26 o 
   4  11   5        7.10        9.53      2.19 o 
   5  11   5        0.25       -0.50      1.47 o 
   6  11   5        5.11        4.98      1.49 o 
   7  11   5       66.11       70.33      3.64 o 
   8  11   5      183.22      191.40      4.76 o 
   9  11   5        0.71        0.86      1.50 o 
  10  11   5       71.76       66.37      3.26 o 
  11  11   5        6.24        9.79      1.80 o 
  12  11   5      239.84      247.80      5.30 o 
  13  11   5       97.09       92.00      3.81 o 
  14  11   5      143.56      132.35      4.41 o 
  15  11   5       65.74       63.01      3.17 o 
  16  11   5       19.84       16.26      2.14 o 
  17  11   5        2.36        1.26      1.67 o 
  18  11   5        1.14        0.17      1.77 o 
  19  11   5        0.59        2.05      1.98 o 
   0  12   5      135.63      149.64      6.11 o 
   1  12   5      171.24      149.28      4.75 o 
   2  12   5      378.21      373.90      6.21 o 
   3  12   5       69.00       70.85      3.21 o 
   4  12   5        2.31        4.50      1.44 o 
   5  12   5        0.15        2.11      1.41 o 
   6  12   5       11.79       14.29      1.83 o 
   7  12   5        1.93        2.03      1.45 o 
   8  12   5       44.56       37.20      2.56 o 
   9  12   5       33.36       29.20      2.37 o 
  10  12   5      131.71      138.55      4.25 o 
  11  12   5       66.37       66.71      3.25 o 
  12  12   5      126.93      112.86      4.02 o 
  13  12   5       87.02       74.76      3.64 o 
  14  12   5       89.80       86.25      3.87 o 
  15  12   5       55.20       54.72      3.45 o 
  16  12   5       14.75       16.63      2.87 o 
   1  13   5        9.34       10.33      1.96 o 
   2  13   5      100.12       96.81      3.95 o 
   3  13   5       56.38       43.51      2.90 o 
   4  13   5       12.96       17.12      2.14 o 
   5  13   5        0.07        1.84      1.62 o 
   6  13   5        0.14        1.45      1.53 o 
   7  13   5        3.72        2.95      1.63 o 
   8  13   5        0.01        0.37      1.66 o 
   9  13   5        0.18        1.60      1.79 o 
  10  13   5       84.25       94.51      4.47 o 
  11  13   5        6.84        4.43      1.99 o 
  12  13   5      268.19      272.15      6.75 o 
   0  14   5      139.49      150.30      7.87 o 
   1  14   5        9.47        8.30      2.57 o 
   2  14   5      121.88      119.25      5.47 o 
   3  14   5      250.27      256.18      7.02 o 
   4  14   5        9.07        6.19      2.41 o 
   5  14   5       29.78       29.69      3.30 o 
   6  14   5       19.32       14.82      2.93 o 
   0   0   6      183.52      115.75      6.26 o 
   1   0   6      121.39       96.53      4.24 o 
   2   0   6      997.21     1077.36     13.63 o 
   3   0   6        4.61        6.33      1.21 o 
   4   0   6      685.84      714.27      8.96 o 
   5   0   6      196.58      176.05      4.11 o 
   6   0   6      164.34      173.79      3.21 o 
   7   0   6        9.55        6.73      1.04 o 
   8   0   6      119.24      137.81      3.54 o 
   9   0   6     1412.63     1226.96     10.25 o 
  10   0   6      234.80      195.25      4.27 o 
  11   0   6     2222.11     2282.83     18.23 o 
  12   0   6      688.50      649.19      9.45 o 
  13   0   6     1647.16     1444.73     16.82 o 
  14   0   6      199.82      150.84      5.71 o 
  15   0   6        0.02        2.65      1.48 o 
  16   0   6        9.37        7.68      1.89 o 
  17   0   6      932.22      856.77     13.06 o 
  18   0   6        2.08        2.77      1.76 o 
  19   0   6       29.30       21.31      2.82 o 
  20   0   6       93.75      106.67      5.20 o 
  21   0   6      116.65      123.27      5.50 o 
  22   0   6       27.69       15.92      2.61 o 
  23   0   6      412.16      413.44      8.29 o 
  24   0   6      492.96      520.97      9.57 o 
  25   0   6      255.35      271.18      8.31 o 
  26   0   6        0.08        2.51      1.99 o 
  27   0   6       21.06       19.52      2.88 o 
  28   0   6      192.45      201.88      6.56 o 
   1   1   6      578.01      672.48      7.02 o 
   2   1   6      134.41      136.54      2.82 o 
   3   1   6       21.78       18.39      1.24 o 
   4   1   6      107.63       97.06      1.88 o 
   5   1   6       19.13       16.71      0.83 o 
   6   1   6      138.46      154.21      2.15 o 
   7   1   6      119.28      141.43      1.91 o 
   8   1   6       66.65       62.90      1.34 o 
   9   1   6        6.77        2.92      0.63 o 
  10   1   6     2137.09     2198.90     14.39 o 
  11   1   6        4.08        4.71      0.88 o 
  12   1   6     1199.37     1169.40      9.10 o 
  13   1   6      236.56      196.77      4.79 o 
  14   1   6      165.43      153.23      3.67 o 
  15   1   6       20.17       13.92      1.39 o 
  16   1   6       92.60       88.04      2.97 o 
  17   1   6       37.84       39.48      2.20 o 
  18   1   6       37.18       37.69      2.28 o 
  19   1   6      347.12      352.45      5.74 o 
  20   1   6       32.00       30.96      2.25 o 
  21   1   6       36.53       26.73      2.16 o 
  22   1   6      478.43      474.45      7.10 o 
  23   1   6       54.73       42.53      2.42 o 
  24   1   6       55.99       64.04      2.93 o 
  25   1   6      101.31      109.26      3.64 o 
  26   1   6       55.30       59.75      2.89 o 
  27   1   6        1.38        1.18      1.39 o 
  28   1   6        0.52       -1.19      1.40 o 
   0   2   6     1405.11     1381.78     13.33 o 
   1   2   6      302.44      282.66      3.60 o 
   2   2   6      745.09      806.64      6.82 o 
   3   2   6        1.35        0.83      0.52 o 
   4   2   6        6.06        4.02      0.56 o 
   5   2   6      252.97      250.95      2.53 o 
   6   2   6       49.84       54.94      1.29 o 
   7   2   6      122.51      124.44      1.79 o 
   8   2   6      373.20      397.61      3.47 o 
   9   2   6     1311.36     1306.60      9.14 o 
  10   2   6      514.88      443.21      4.54 o 
  11   2   6     1095.52     1062.85      8.24 o 
  12   2   6        5.22        0.81      0.79 o 
  13   2   6      350.50      350.28      5.47 o 
  14   2   6      132.44      113.58      2.94 o 
  15   2   6       32.80       22.93      1.62 o 
  16   2   6      248.66      220.74      4.08 o 
  17   2   6      150.77      143.22      3.43 o 
  18   2   6       10.76        5.04      1.31 o 
  19   2   6       75.93       76.79      3.21 o 
  20   2   6      246.72      212.61      4.61 o 
  21   2   6      194.01      198.23      4.81 o 
  22   2   6      103.93      108.38      4.24 o 
  23   2   6       44.79       46.16      2.55 o 
  24   2   6        3.36        3.43      1.48 o 
  25   2   6        0.15        1.61      1.45 o 
  26   2   6       30.73       32.27      2.51 o 
  27   2   6       16.48       15.64      2.03 o 
  28   2   6        9.74        9.46      1.85 o 
   1   3   6      704.62      682.07      4.16 o 
   2   3   6       98.95       95.42      1.33 o 
   3   3   6       40.40       20.86      0.78 o 
   4   3   6       12.39       10.17      0.62 o 
   5   3   6      928.42      864.25      5.02 o 
   6   3   6       41.25       28.24      1.22 o 
   7   3   6        8.08        6.69      0.84 o 
   8   3   6     1179.98     1130.46      9.00 o 
   9   3   6       24.62       16.58      1.28 o 
  10   3   6      720.28      623.85      6.14 o 
  11   3   6       81.51       74.60      2.33 o 
  12   3   6      102.89       90.03      5.03 o 
  13   3   6      251.59      229.67      3.96 o 
  14   3   6       51.71       59.11      2.48 o 
  15   3   6       40.10       46.47      2.38 o 
  16   3   6      140.61      135.02      3.64 o 
  17   3   6       25.39       13.90      1.67 o 
  18   3   6        0.52        1.30      1.21 o 
  19   3   6      115.65       97.60      3.74 o 
  20   3   6      462.10      428.54      6.92 o 
  21   3   6       22.87       23.02      2.27 o 
  22   3   6       56.67       60.04      3.05 o 
  23   3   6       87.25       99.54      4.38 o 
  24   3   6       46.26       47.86      2.71 o 
  25   3   6       39.28       38.96      2.62 o 
  26   3   6       27.28       32.24      2.81 o 
  27   3   6      146.39      158.06      4.62 o 
  28   3   6        2.63        3.95      1.90 o 
   0   4   6     1200.46     1072.69      9.12 o 
   1   4   6      717.59      746.86      5.40 o 
   2   4   6      245.60      246.31      2.61 o 
   3   4   6       14.84       21.00      1.08 o 
   4   4   6     1669.06     1664.78     10.18 o 
   5   4   6       20.61       13.01      1.05 o 
   6   4   6       60.59       80.50      2.39 o 
   7   4   6     1188.99     1191.69      9.80 o 
   8   4   6       17.23       14.71      1.20 o 
   9   4   6       35.82       29.89      1.65 o 
  10   4   6       69.80       87.21      2.80 o 
  11   4   6       29.62       26.80      1.83 o 
  12   4   6       33.65       22.99      1.59 o 
  13   4   6       11.10       16.84      1.92 o 
  14   4   6       23.62       22.45      1.77 o 
  15   4   6      520.21      479.65      6.46 o 
  16   4   6      238.50      177.28      4.85 o 
  17   4   6       36.45       31.14      2.24 o 
  18   4   6       29.45       27.80      2.22 o 
  19   4   6       97.64       92.66      3.72 o 
  20   4   6        2.48        0.43      1.33 o 
  21   4   6       93.25       92.63      3.53 o 
  22   4   6      281.46      285.25      5.81 o 
  23   4   6        0.20        0.76      1.36 o 
  24   4   6        0.01        1.56      1.46 o 
  25   4   6      184.20      181.53      4.62 o 
  26   4   6        0.04        0.58      1.52 o 
  27   4   6        2.92        3.87      1.76 o 
   1   5   6      320.14      315.15      3.69 o 
   2   5   6       10.77       17.20      1.27 o 
   3   5   6      321.93      340.11      4.38 o 
   4   5   6       49.30       49.84      2.60 o 
   5   5   6       55.90       70.04      2.83 o 
   6   5   6     1595.85     1507.61     12.58 o 
   7   5   6      153.90      122.99      2.73 o 
   8   5   6       30.41       22.23      1.45 o 
   9   5   6       37.09       33.25      1.96 o 
  10   5   6       72.82       75.25      2.60 o 
  11   5   6       18.76       19.98      1.60 o 
  12   5   6       28.36       32.38      2.07 o 
  13   5   6       56.63       64.48      3.40 o 
  14   5   6       97.67       89.87      3.14 o 
  15   5   6      219.08      196.21      4.24 o 
  16   5   6      168.93      160.40      3.90 o 
  17   5   6       63.98       64.76      3.13 o 
  18   5   6       12.61        6.26      1.58 o 
  19   5   6      141.14      129.15      4.15 o 
  20   5   6       60.54       52.24      3.08 o 
  21   5   6        5.46        3.89      1.57 o 
  22   5   6       52.05       57.55      2.95 o 
  23   5   6       67.57       71.58      3.65 o 
  24   5   6       46.91       39.92      2.67 o 
  25   5   6        0.05        2.76      1.60 o 
  26   5   6       29.72       27.18      2.33 o 
   0   6   6       79.43       82.56     11.59 o 
   1   6   6        0.24        0.42      1.12 o 
   2   6   6      228.48      240.79      4.26 o 
   3   6   6       42.38       49.19      4.04 o 
   4   6   6      575.41      502.38      6.89 o 
   5   6   6     2954.21     2897.32     33.79 o 
   6   6   6       35.41       27.45      1.87 o 
   7   6   6      324.00      300.16      4.90 o 
   8   6   6     1438.69     1393.32     11.57 o 
   9   6   6      620.13      618.03      7.50 o 
  10   6   6      382.72      381.65      5.86 o 
  11   6   6      155.24      157.23      4.53 o 
  12   6   6      183.02      175.27      4.00 o 
  13   6   6        1.14        2.77      1.24 o 
  14   6   6      356.36      333.26      5.94 o 
  15   6   6       30.02       32.87      2.35 o 
  16   6   6       38.21       37.31      2.38 o 
  17   6   6       53.32       55.84      3.62 o 
  18   6   6       87.56       93.55      3.80 o 
  19   6   6       96.02      104.22      3.72 o 
  20   6   6       24.38       27.23      2.24 o 
  21   6   6       16.07       20.08      2.03 o 
  22   6   6       14.79       11.21      1.74 o 
  23   6   6       52.76       52.00      2.81 o 
  24   6   6        0.01       -0.07      1.42 o 
  25   6   6       57.11       62.47      3.13 o 
  26   6   6        0.09        3.06      1.75 o 
   1   7   6        9.06        3.13      1.36 o 
   2   7   6        0.47        2.02      1.25 o 
   3   7   6      241.22      214.83      4.96 o 
   4   7   6     1730.35     1713.11     16.71 o 
   5   7   6      306.25      266.45      5.66 o 
   6   7   6      345.84      326.41      6.01 o 
   7   7   6      708.92      706.69      8.03 o 
   8   7   6        8.78        4.45      1.30 o 
   9   7   6      364.84      345.75      6.57 o 
  10   7   6      302.94      290.04      5.48 o 
  11   7   6      118.51      111.89      3.90 o 
  12   7   6        4.85        6.85      1.55 o 
  13   7   6      363.00      347.81      6.48 o 
  14   7   6       13.91       12.23      1.80 o 
  15   7   6       74.70       61.75      3.41 o 
  16   7   6       20.80       17.71      2.20 o 
  17   7   6        9.28        3.25      1.62 o 
  18   7   6      231.00      221.13      4.87 o 
  19   7   6        0.29        4.23      1.46 o 
  20   7   6       36.82       41.71      2.47 o 
  21   7   6        0.04        2.20      1.41 o 
  22   7   6        8.07        8.64      1.70 o 
  23   7   6       10.46        6.49      1.80 o 
  24   7   6       58.13       64.32      3.64 o 
   0   8   6        1.21       -1.47      2.01 o 
   1   8   6        9.86       10.45      1.76 o 
   2   8   6       24.48       18.76      2.42 o 
   3   8   6      585.82      553.21      8.62 o 
   4   8   6      143.61      161.75      5.94 o 
   5   8   6        1.17        2.17      1.43 o 
   6   8   6       90.37      102.97      3.93 o 
   7   8   6       78.76       83.01      3.52 o 
   8   8   6      262.89      267.51      5.44 o 
   9   8   6       50.69       48.16      3.07 o 
  10   8   6       52.05       54.54      3.27 o 
  11   8   6      830.03      828.12     11.01 o 
  12   8   6      194.23      198.99      5.30 o 
  13   8   6       26.65       22.90      2.44 o 
  14   8   6        0.00        0.71      1.54 o 
  15   8   6      135.23      144.40      4.98 o 
  16   8   6       69.49       61.67      3.42 o 
  17   8   6       35.30       32.06      2.95 o 
  18   8   6       37.90       34.50      2.84 o 
  19   8   6       61.37       67.26      3.51 o 
  20   8   6       64.49       54.18      3.25 o 
  21   8   6       66.38       87.26      4.07 o 
  22   8   6       25.12       18.15      2.37 o 
  23   8   6        0.83        1.02      1.86 o 
   1   9   6      232.86      222.15      6.30 o 
   2   9   6      270.65      269.14      6.18 o 
   3   9   6      244.10      222.17      5.70 o 
   4   9   6      507.87      504.15      8.71 o 
   5   9   6       97.00      102.74      4.49 o 
   6   9   6        8.48        5.85      1.63 o 
   7   9   6        8.68        2.15      1.54 o 
   8   9   6      564.19      558.04      9.84 o 
   9   9   6      358.41      370.55      7.30 o 
  10   9   6       95.44      103.12      4.50 o 
  11   9   6       83.79       78.97      4.13 o 
  12   9   6      353.22      351.19      7.29 o 
  13   9   6       35.82       34.47      3.00 o 
  14   9   6       96.76      109.39      4.40 o 
  15   9   6       63.25       66.88      3.71 o 
  16   9   6       93.64      113.47      4.58 o 
  17   9   6       63.94       64.26      4.00 o 
  18   9   6       55.10       51.42      3.35 o 
  19   9   6       18.49       19.54      2.35 o 
  20   9   6        4.07        4.62      1.84 o 
  21   9   6        0.02        1.59      1.86 o 
   0  10   6       87.96       85.66      6.94 o 
   1  10   6       16.13       13.54      2.60 o 
   2  10   6       49.96       35.19      3.41 o 
   3  10   6      107.35       96.26      5.16 o 
   4  10   6        2.79        1.02      1.69 o 
   5  10   6      135.16      127.97      4.66 o 
   6  10   6       59.63       61.93      3.69 o 
   7  10   6        0.13        1.73      1.52 o 
   8  10   6        0.05       -0.96      1.62 o 
   9  10   6       82.65       95.40      4.63 o 
  10  10   6        1.20        2.53      1.79 o 
  11  10   6        5.60        8.40      1.78 o 
  12  10   6        3.19        4.61      1.79 o 
  13  10   6       98.95       94.56      4.43 o 
  14  10   6       63.73       66.16      3.84 o 
  15  10   6       22.69       22.82      2.61 o 
  16  10   6        0.68        0.72      1.67 o 
  17  10   6       55.14       50.03      3.27 o 
  18  10   6       21.61       19.39      2.53 o 
  19  10   6       80.75       70.99      4.03 o 
   1  11   6       75.12       72.97      4.80 o 
   2  11   6       22.17       27.23      3.32 o 
   3  11   6        2.54        0.27      2.07 o 
   4  11   6        4.14        6.21      2.16 o 
   5  11   6        5.54        5.56      1.84 o 
   6  11   6       20.76       16.44      2.34 o 
   7  11   6       81.26       86.38      4.51 o 
   8  11   6      209.85      220.13      8.39 o 
   9  11   6        3.71        3.02      1.83 o 
  10  11   6      111.76      107.34      4.81 o 
  11  11   6      149.86      134.34      5.16 o 
  12  11   6        0.02        0.76      1.79 o 
  13  11   6       33.49       30.09      2.89 o 
  14  11   6       30.92       34.35      2.89 o 
  15  11   6       38.51       41.31      3.08 o 
  16  11   6        5.68        6.64      1.99 o 
  17  11   6       55.67       53.81      3.85 o 
   0  12   6      528.89      526.48     19.33 o 
   1  12   6       56.41       51.12      5.32 o 
   2  12   6       52.13       55.75      4.20 o 
   3  12   6        0.61       -0.57      1.90 o 
   4  12   6        0.67       -3.23      1.77 o 
   5  12   6        0.13        0.18      1.81 o 
   6  12   6      348.10      371.17      8.15 o 
   7  12   6        0.13        3.67      1.98 o 
   8  12   6       37.34       40.34      3.32 o 
   9  12   6        1.45        0.50      1.88 o 
  10  12   6        6.80        2.91      2.05 o 
  11  12   6       95.23      101.20      4.40 o 
  12  12   6       28.60       31.66      2.88 o 
  13  12   6       29.88       29.47      2.82 o 
  14  12   6       24.94       23.60      2.53 o 
   1  13   6       15.52       10.87      2.33 o 
   2  13   6       29.11       19.18      2.65 o 
   3  13   6        0.02       -1.41      1.85 o 
   4  13   6       26.34       19.94      2.73 o 
   5  13   6        7.07        7.11      2.21 o 
   6  13   6        0.20        1.64      2.00 o 
   7  13   6       86.91       91.74      4.37 o 
   8  13   6        4.76        2.68      1.96 o 
   9  13   6       46.53       45.61      3.33 o 
   1   1   7        4.93        5.43      1.08 o 
   2   1   7     1851.05     1765.97     12.73 o 
   3   1   7       30.86       27.16      1.57 o 
   4   1   7      124.74      124.82      2.19 o 
   5   1   7      284.52      269.40      2.87 o 
   6   1   7        2.18        0.33      0.68 o 
   7   1   7      264.77      286.26      3.71 o 
   8   1   7       49.61       48.55      1.26 o 
   9   1   7      758.39      706.50      6.09 o 
  10   1   7      385.46      333.69      4.30 o 
  11   1   7       90.77       76.65      2.60 o 
  12   1   7       95.79       61.73      2.48 o 
  13   1   7      744.44      675.99      7.58 o 
  14   1   7       36.22       23.66      1.82 o 
  15   1   7       88.68       93.72      3.46 o 
  16   1   7        0.03       -0.06      1.09 o 
  17   1   7        8.04       10.19      1.49 o 
  18   1   7       14.50       21.20      1.92 o 
  19   1   7        4.46        2.69      1.29 o 
  20   1   7        9.48        8.47      1.60 o 
  21   1   7      231.69      238.12      5.08 o 
  22   1   7       30.64       30.48      2.44 o 
  23   1   7        4.83        4.79      1.72 o 
  24   1   7      125.56      142.24      4.69 o 
  25   1   7        0.99        1.21      1.61 o 
  26   1   7        0.01       -1.00      1.56 o 
  27   1   7       17.00       16.81      2.31 o 
   0   2   7       43.55       31.35      2.29 o 
   1   2   7     1224.86     1287.77      9.88 o 
   2   2   7       50.56       48.47      2.01 o 
   3   2   7      946.55      908.59      6.59 o 
   4   2   7      473.80      463.95      4.11 o 
   5   2   7      300.34      271.82      3.52 o 
   6   2   7      296.85      290.19      3.13 o 
   7   2   7      104.98       91.14      2.48 o 
   8   2   7     1540.16     1511.71     10.16 o 
   9   2   7        4.16        9.50      1.06 o 
  10   2   7      571.03      544.97      6.33 o 
  11   2   7      264.45      216.97      3.69 o 
  12   2   7      445.52      389.13      5.14 o 
  13   2   7       64.49       48.26      2.46 o 
  14   2   7     1085.61     1033.10     10.91 o 
  15   2   7      236.86      214.36      5.00 o 
  16   2   7       54.49       67.97      2.97 o 
  17   2   7       15.32       16.20      1.79 o 
  18   2   7        1.14        3.08      1.25 o 
  19   2   7      198.64      216.42      4.93 o 
  20   2   7      122.36      117.30      4.11 o 
  21   2   7       38.62       37.26      2.74 o 
  22   2   7       20.56       24.30      2.38 o 
  23   2   7       47.04       48.18      3.12 o 
  24   2   7        5.08        3.15      1.72 o 
  25   2   7        1.36        0.50      1.69 o 
  26   2   7       13.82       12.49      2.21 o 
   1   3   7       88.07       95.07      1.56 o 
   2   3   7     1298.81     1250.18      7.26 o 
   3   3   7      626.55      622.03      4.90 o 
   4   3   7      441.81      401.23      3.98 o 
   5   3   7       30.84       34.55      1.28 o 
   6   3   7       32.01       27.75      1.50 o 
   7   3   7      545.72      515.32      5.61 o 
   8   3   7        0.07        1.14      0.87 o 
   9   3   7      378.35      342.91      4.81 o 
  10   3   7        0.03        1.45      0.88 o 
  11   3   7        0.03        0.13      0.86 o 
  12   3   7      169.00      170.75      3.61 o 
  13   3   7      277.04      268.85      4.97 o 
  14   3   7      194.21      170.44      4.25 o 
  15   3   7       74.04       76.88      2.95 o 
  16   3   7       88.40       96.82      3.41 o 
  17   3   7       64.04       59.53      3.51 o 
  18   3   7       47.58       43.60      2.71 o 
  19   3   7        0.00        1.28      1.36 o 
  20   3   7      597.20      619.39      8.71 o 
  21   3   7       60.62       46.41      3.05 o 
  22   3   7      403.61      431.72      7.49 o 
  23   3   7       22.50       20.90      2.42 o 
  24   3   7       19.97       30.29      2.75 o 
  25   3   7      209.10      199.03      5.45 o 
  26   3   7        4.24        5.16      2.12 o 
   0   4   7      945.03      912.35      9.83 o 
   1   4   7      181.67      157.59      2.61 o 
   2   4   7      946.79      930.52      7.99 o 
   3   4   7      141.99      127.62      2.78 o 
   4   4   7      210.87      193.94      3.49 o 
   5   4   7      718.46      730.29      7.00 o 
   6   4   7     1307.67     1353.98     10.68 o 
   7   4   7      310.56      267.22      4.36 o 
   8   4   7      963.87      973.61      9.32 o 
   9   4   7       81.67       74.18      2.29 o 
  10   4   7      179.64      168.01      3.65 o 
  11   4   7        3.08        2.05      1.05 o 
  12   4   7      461.36      454.49      6.55 o 
  13   4   7       66.43       66.42      3.37 o 
  14   4   7      327.29      327.26      5.33 o 
  15   4   7        0.91        1.69      1.18 o 
  16   4   7      382.33      377.26      6.23 o 
  17   4   7       44.18       42.95      2.68 o 
  18   4   7       14.17       15.86      1.95 o 
  19   4   7       77.26       87.36      3.81 o 
  20   4   7        6.85        9.02      1.83 o 
  21   4   7       24.57       30.39      2.57 o 
  22   4   7      204.97      230.03      5.53 o 
  23   4   7        8.13        7.02      1.91 o 
  24   4   7      553.30      569.83      9.07 o 
  25   4   7        8.60       12.29      2.39 o 
   1   5   7      673.15      664.18      7.37 o 
   2   5   7      364.74      339.51      5.05 o 
   3   5   7      285.30      276.33      5.74 o 
   4   5   7        0.21        4.50      1.19 o 
   5   5   7      703.60      682.15      9.49 o 
   6   5   7      450.29      426.51      8.45 o 
   7   5   7      135.93      160.63      8.56 o 
   8   5   7      156.07      134.29      3.12 o 
   9   5   7      180.78      193.97      4.85 o 
  10   5   7       55.35       50.32      2.67 o 
  11   5   7       27.63       33.59      2.44 o 
  12   5   7      130.08      129.75      3.56 o 
  13   5   7      145.89      149.11      3.69 o 
  14   5   7        0.47        0.68      1.12 o 
  15   5   7       67.41       58.21      4.05 o 
  16   5   7       84.87       90.63      3.51 o 
  17   5   7      169.15      168.36      4.52 o 
  18   5   7       18.83        7.66      1.69 o 
  19   5   7      192.04      198.15      4.97 o 
  20   5   7        2.36        0.63      1.48 o 
  21   5   7        0.57        1.45      1.59 o 
  22   5   7       36.70       29.89      2.72 o 
  23   5   7      316.65      302.91      6.56 o 
  24   5   7        4.54        6.08      1.94 o 
  25   5   7       35.25       36.73      3.23 o 
   0   6   7      207.78      149.40      9.61 o 
   1   6   7       65.57       75.20      5.94 o 
   2   6   7      129.99      128.10      4.13 o 
   3   6   7       15.11       11.12      1.93 o 
   4   6   7       99.28       79.28      5.79 o 
   5   6   7      665.97      598.29      8.00 o 
   6   6   7       35.89       29.81      2.39 o 
   7   6   7       71.10       64.51      3.23 o 
   8   6   7       71.83       85.10      3.03 o 
   9   6   7        5.75        2.29      1.14 o 
  10   6   7       59.80       48.27      2.74 o 
  11   6   7      151.81      151.87      4.15 o 
  12   6   7       17.71       13.42      1.84 o 
  13   6   7        1.12        1.11      1.29 o 
  14   6   7       66.14       58.07      3.23 o 
  15   6   7       16.62       17.16      2.06 o 
  16   6   7       16.76       13.64      1.89 o 
  17   6   7       51.53       68.03      3.45 o 
  18   6   7       63.48       61.09      3.32 o 
  19   6   7        0.19        1.62      1.51 o 
  20   6   7       39.44       34.97      2.80 o 
  21   6   7        0.00       -0.82      1.56 o 
  22   6   7        8.46        3.63      1.81 o 
  23   6   7       65.61       61.17      3.68 o 
  24   6   7       13.68        5.87      2.16 o 
   1   7   7       18.13       21.73      2.21 o 
   2   7   7        0.40        3.01      1.43 o 
   3   7   7       12.38        8.32      1.58 o 
   4   7   7      197.86      189.90      5.92 o 
   5   7   7        1.92        2.52      1.45 o 
   6   7   7        2.55        3.00      1.37 o 
   7   7   7      601.69      594.49      8.00 o 
   8   7   7      106.48      112.69      3.62 o 
   9   7   7        5.35        7.58      1.57 o 
  10   7   7       14.22       10.42      1.74 o 
  11   7   7        0.00        0.76      1.38 o 
  12   7   7        0.92        1.78      1.40 o 
  13   7   7        5.96        8.14      1.77 o 
  14   7   7        3.18        3.08      1.61 o 
  15   7   7      419.41      420.13      7.58 o 
  16   7   7        2.27        0.20      1.39 o 
  17   7   7       26.96       25.80      2.41 o 
  18   7   7      168.94      173.91      5.29 o 
  19   7   7       22.24       33.03      2.96 o 
  20   7   7        1.64        1.89      1.75 o 
  21   7   7       37.41       37.84      3.47 o 
  22   7   7       13.84       11.30      2.51 o 
   0   8   7      541.44      579.11     14.12 o 
   1   8   7        0.30        3.49      1.63 o 
   2   8   7      167.04      168.10      5.35 o 
   3   8   7      109.36      120.23      4.76 o 
   4   8   7       26.75       21.50      2.31 o 
   5   8   7        6.70        6.87      1.75 o 
   6   8   7        7.71        8.58      1.80 o 
   7   8   7        8.52        6.51      1.59 o 
   8   8   7        8.50        5.64      1.53 o 
   9   8   7        9.30        6.84      1.78 o 
  10   8   7        0.77       -1.90      1.44 o 
  11   8   7       97.70      104.37      4.51 o 
  12   8   7       51.48       43.29      3.16 o 
  13   8   7       16.50       13.85      2.26 o 
  14   8   7       36.06       31.48      2.86 o 
  15   8   7       15.36       13.50      2.28 o 
  16   8   7      120.59      126.98      5.16 o 
  17   8   7        0.38       -2.17      1.47 o 
  18   8   7        1.15        0.90      1.79 o 
  19   8   7        3.67        1.87      1.93 o 
  20   8   7        1.48        0.90      1.83 o 
  21   8   7        5.67        2.26      2.14 o 
   1   9   7      135.23      125.76      5.14 o 
   2   9   7       96.18       91.69      4.94 o 
   3   9   7      226.53      217.25      6.46 o 
   4   9   7       51.30       47.19      3.78 o 
   5   9   7       72.73       73.90      4.12 o 
   6   9   7      169.38      181.79      5.64 o 
   7   9   7      385.67      355.09      6.72 o 
   8   9   7       40.40       34.50      2.95 o 
   9   9   7        0.02       -0.16      1.60 o 
  10   9   7        6.98        5.72      1.89 o 
  11   9   7        0.52       -1.85      1.59 o 
  12   9   7       52.87       44.80      3.37 o 
  13   9   7        1.04        1.23      1.78 o 
  14   9   7        4.75        0.45      1.76 o 
  15   9   7        0.27        1.04      1.82 o 
  16   9   7        8.31        7.38      2.19 o 
  17   9   7       27.42       33.63      3.24 o 
  18   9   7       94.75       89.51      4.82 o 
  19   9   7        3.74        4.06      2.34 o 
   0  10   7       60.12       62.21      6.22 o 
   1  10   7       79.36       68.38      4.56 o 
   2  10   7      147.43      149.62      5.92 o 
   3  10   7        4.90        6.39      2.31 o 
   4  10   7      392.70      381.55      9.94 o 
   5  10   7       11.83       12.09      2.24 o 
   6  10   7       94.43       79.38      4.28 o 
   7  10   7        2.33        4.24      1.82 o 
   8  10   7      626.74      641.95     10.39 o 
   9  10   7       50.56       55.76      3.82 o 
  10  10   7        1.44        2.05      1.94 o 
  11  10   7        5.51        5.13      2.10 o 
  12  10   7       37.07       35.11      3.25 o 
  13  10   7        1.18        3.58      2.00 o 
  14  10   7      200.83      218.05      6.38 o 
  15  10   7      214.76      225.92      6.52 o 
  16  10   7        3.79        3.85      2.13 o 
  17  10   7        4.76        2.66      2.09 o 
   1  11   7       42.68       46.69      4.06 o 
   2  11   7       36.19       28.08      3.47 o 
   3  11   7       92.91       92.82      5.59 o 
   4  11   7       26.42       25.85      3.12 o 
   5  11   7      165.87      158.60      5.56 o 
   6  11   7      684.47      700.98     11.23 o 
   7  11   7       26.73       22.23      3.19 o 
   8  11   7      269.95      282.43      7.77 o 
   9  11   7      286.90      301.66      7.43 o 
  10  11   7       32.64       35.37      3.42 o 
  11  11   7        0.03        0.62      1.97 o 
  12  11   7       13.73       10.84      2.47 o 
  13  11   7       50.52       44.51      3.79 o 
  14  11   7       66.91       53.43      4.04 o 
   0  12   7      167.77      175.19      9.96 o 
   1  12   7        4.24        0.85      2.36 o 
   2  12   7      145.85      130.00      6.84 o 
   3  12   7       59.62       65.99      5.67 o 
   4  12   7        1.81        1.00      2.04 o 
   5  12   7       32.36       29.00      3.17 o 
   6  12   7       22.33       26.38      3.46 o 
   7  12   7        0.47        3.30      2.33 o 
   8  12   7       75.78       71.88      4.96 o 
   9  12   7      199.63      205.32      7.14 o 
  10  12   7       71.05       57.73      4.61 o 
   0   0   8    13772.35    13163.57    134.16 o 
   1   0   8     2213.89     2286.86     20.88 o 
   2   0   8       20.22       10.61      1.85 o 
   3   0   8      108.82       97.75      3.88 o 
   4   0   8      250.10      258.48      6.65 o 
   5   0   8      246.49      248.59      8.09 o 
   6   0   8      498.69      470.32      7.84 o 
   7   0   8       44.14       41.90      2.88 o 
   8   0   8      139.67      132.66      4.35 o 
   9   0   8      544.28      464.76      6.85 o 
  10   0   8        6.29        8.01      2.53 o 
  11   0   8     1130.84     1106.04     13.93 o 
  12   0   8      515.22      460.24     11.02 o 
  13   0   8        0.50       -2.21      1.77 o 
  14   0   8      574.53      542.81      9.98 o 
  15   0   8        0.82        1.55      1.72 o 
  16   0   8       65.26       57.17      4.04 o 
  17   0   8        0.03        0.42      1.71 o 
  18   0   8       64.91       66.46      4.60 o 
  19   0   8       32.52       28.05      3.23 o 
  20   0   8      107.73      123.05      5.95 o 
  21   0   8       90.43       89.11      5.24 o 
  22   0   8      789.31      865.84     15.82 o 
  23   0   8       54.20       53.56      4.43 o 
  24   0   8       64.89       75.21      5.61 o 
  25   0   8       69.34       64.19      6.13 o 
   1   1   8      955.40      883.04      8.16 o 
   2   1   8      393.33      391.92      5.20 o 
   3   1   8      112.90      124.01      3.80 o 
   4   1   8        3.61        2.38      0.81 o 
   5   1   8      194.88      192.92      3.25 o 
   6   1   8        8.59        5.52      1.07 o 
   7   1   8      110.68      106.62      2.91 o 
   8   1   8       45.63       54.22      1.57 o 
   9   1   8        6.32        4.00      0.91 o 
  10   1   8      849.31      803.87      7.29 o 
  11   1   8       22.95       23.29      1.56 o 
  12   1   8      363.49      362.43      5.85 o 
  13   1   8       11.32       15.34      1.53 o 
  14   1   8       43.44       48.59      2.56 o 
  15   1   8      158.64      159.70      3.99 o 
  16   1   8        1.84       -1.64      1.14 o 
  17   1   8      224.76      220.20      5.24 o 
  18   1   8        3.29        2.23      1.49 o 
  19   1   8       29.82       36.44      3.72 o 
  20   1   8       57.39       53.77      3.18 o 
  21   1   8       32.02       33.97      2.68 o 
  22   1   8        0.82       -0.32      1.57 o 
  23   1   8      394.02      430.27      7.68 o 
  24   1   8       65.78       59.91      3.89 o 
   0   2   8       54.29       65.96      4.03 o 
   1   2   8      342.54      337.64      4.85 o 
   2   2   8      111.32      102.50      3.43 o 
   3   2   8      309.68      341.71      4.87 o 
   4   2   8      174.47      159.78      3.87 o 
   5   2   8       90.83       80.12      2.53 o 
   6   2   8      247.56      247.21      3.75 o 
   7   2   8      220.86      215.84      3.69 o 
   8   2   8      261.44      239.23      4.78 o 
   9   2   8      187.21      204.30      3.60 o 
  10   2   8        6.72        4.74      1.10 o 
  11   2   8      777.82      750.20      9.30 o 
  12   2   8       51.80       47.67      2.36 o 
  13   2   8      312.21      295.36      4.92 o 
  14   2   8      111.29      108.71      3.67 o 
  15   2   8        0.72        3.78      1.44 o 
  16   2   8      213.55      220.07     12.64 o 
  17   2   8        1.26        0.87      1.39 o 
  18   2   8        6.10        5.62      1.53 o 
  19   2   8      195.69      188.49      4.84 o 
  20   2   8      105.02      118.52      4.28 o 
  21   2   8       58.52       54.24      3.24 o 
  22   2   8       33.54       27.16      2.61 o 
  23   2   8        1.29        1.52      1.62 o 
  24   2   8       52.09       53.97      3.87 o 
   1   3   8        0.09        1.48      0.89 o 
   2   3   8      473.87      488.17      6.74 o 
   3   3   8     1307.60     1263.41     10.35 o 
   4   3   8      285.40      278.80      4.03 o 
   5   3   8        1.97        4.14      0.86 o 
   6   3   8      269.95      228.77      3.57 o 
   7   3   8        0.12        0.22      0.78 o 
   8   3   8      316.26      291.85      6.26 o 
   9   3   8      732.25      660.76      7.11 o 
  10   3   8       44.89       35.81      2.68 o 
  11   3   8       12.73        5.86      1.40 o 
  12   3   8       73.22       77.37      2.79 o 
  13   3   8        0.30       -0.25      1.12 o 
  14   3   8       79.85       81.44      3.34 o 
  15   3   8        0.81        2.42      1.56 o 
  16   3   8       56.66       55.22      4.68 o 
  17   3   8       10.02        4.41      1.46 o 
  18   3   8      118.86      115.86      3.94 o 
  19   3   8      166.34      194.50      4.90 o 
  20   3   8        0.16        0.24      1.47 o 
  21   3   8       64.89       72.14      3.69 o 
  22   3   8       68.95       81.55      4.01 o 
  23   3   8        1.49       -0.97      1.66 o 
  24   3   8        4.35        1.50      1.96 o 
   0   4   8      284.87      296.81      8.12 o 
   1   4   8       46.64       52.72      3.09 o 
   2   4   8       47.63       40.54      2.03 o 
   3   4   8      141.19      149.44      3.30 o 
   4   4   8       19.10       31.03      1.75 o 
   5   4   8       46.49       49.52      2.74 o 
   6   4   8      327.97      304.87      4.70 o 
   7   4   8      250.65      236.53      4.41 o 
   8   4   8       15.32       18.75      2.31 o 
   9   4   8       83.84       84.97      2.74 o 
  10   4   8       93.26       68.37      3.74 o 
  11   4   8       18.78       12.79      1.47 o 
  12   4   8       20.72       13.42      1.55 o 
  13   4   8       44.62       35.39      2.16 o 
  14   4   8        2.08        3.60      1.20 o 
  15   4   8       97.77       80.69      4.15 o 
  16   4   8       23.30       38.72      2.54 o 
  17   4   8       10.98       10.77      2.56 o 
  18   4   8        0.00       -0.71      1.34 o 
  19   4   8      118.23      137.36      4.53 o 
  20   4   8       22.94       20.00      2.34 o 
  21   4   8       21.44       21.83      2.43 o 
  22   4   8       28.71       35.61      2.90 o 
  23   4   8      111.25      112.94      5.35 o 
   1   5   8       90.78       87.91      3.11 o 
   2   5   8        0.47        3.68      1.54 o 
   3   5   8      150.32      167.25      3.84 o 
   4   5   8        0.37        0.63      0.96 o 
   5   5   8        9.09       10.60      1.47 o 
   6   5   8        0.00        1.31      0.99 o 
   7   5   8      187.84      134.74      5.81 o 
   8   5   8      267.79      280.45      5.11 o 
   9   5   8      125.00      135.43      3.74 o 
  10   5   8      300.00      296.10      5.56 o 
  11   5   8       13.74       12.17      2.17 o 
  12   5   8       93.47       93.81      3.37 o 
  13   5   8       16.66       11.75      1.85 o 
  14   5   8      148.02      152.74      4.26 o 
  15   5   8        3.04        5.15      1.48 o 
  16   5   8        0.35       -0.18      1.37 o 
  17   5   8      234.97      242.70      5.59 o 
  18   5   8      157.50      148.17      5.44 o 
  19   5   8       91.34      104.35      4.20 o 
  20   5   8        0.08        0.05      1.59 o 
  21   5   8       26.13       28.43      2.65 o 
  22   5   8       28.62       23.70      2.93 o 
   0   6   8      265.58      300.88     10.71 o 
   1   6   8        3.95        0.65      1.20 o 
   2   6   8        4.09        4.97      1.30 o 
   3   6   8      206.26      195.75      5.35 o 
   4   6   8      104.47      100.91      3.40 o 
   5   6   8      262.56      232.56      7.68 o 
   6   6   8      122.32      115.39      8.60 o 
   7   6   8        9.19       11.01      1.70 o 
   8   6   8      273.23      265.47      5.90 o 
   9   6   8        0.31        3.64      1.19 o 
  10   6   8       54.78       61.29      3.43 o 
  11   6   8        5.92        4.02      1.43 o 
  12   6   8       43.24       41.77      2.76 o 
  13   6   8       38.45       43.97      2.78 o 
  14   6   8      325.47      344.95      6.43 o 
  15   6   8      275.07      288.15      5.99 o 
  16   6   8      581.89      611.25      8.96 o 
  17   6   8        0.34        4.24      1.65 o 
  18   6   8       47.50       51.84      3.60 o 
  19   6   8        1.68        1.17      1.65 o 
  20   6   8      202.92      206.08      5.86 o 
  21   6   8       15.00       19.30      2.96 o 
   1   7   8       53.69       39.43      8.37 o 
   2   7   8       65.29       62.29      6.95 o 
   3   7   8        0.17        6.04      2.39 o 
   4   7   8      125.59      118.13      6.38 o 
   5   7   8      162.91      157.75     11.41 o 
   6   7   8      283.09      246.25     25.52 o 
   7   7   8        0.00        0.45      1.22 o 
   8   7   8        0.49        3.32      1.57 o 
   9   7   8      201.57      183.38      4.77 o 
  10   7   8       21.51       23.16      2.20 o 
  11   7   8        3.36        2.40      1.44 o 
  12   7   8        7.06        8.03      1.81 o 
  13   7   8        6.97        8.18      1.84 o 
  14   7   8       39.49       41.64      3.04 o 
  15   7   8      353.52      341.28      6.71 o 
  16   7   8       57.18       61.20      3.58 o 
  17   7   8      185.24      211.79      5.49 o 
  18   7   8        0.10       -1.36      1.55 o 
  19   7   8        4.91        5.19      1.97 o 
  20   7   8       26.98       24.37      3.23 o 
   0   8   8      261.55      264.21      9.63 o 
   1   8   8       32.98       32.08      3.01 o 
   2   8   8      240.42      223.66      6.30 o 
   3   8   8       24.42       19.33      2.79 o 
   4   8   8        1.68        4.54      2.06 o 
   5   8   8       78.27       83.40      4.36 o 
   6   8   8      160.02      161.14      5.47 o 
   7   8   8      111.75      114.78      4.08 o 
   8   8   8      263.33      259.06      5.68 o 
   9   8   8        5.61        5.64      1.83 o 
  10   8   8        9.29        7.20      1.89 o 
  11   8   8       11.05        7.18      1.98 o 
  12   8   8      111.32      126.61      4.96 o 
  13   8   8       65.00       62.38      3.82 o 
  14   8   8      204.89      210.06      5.94 o 
  15   8   8        0.19        3.24      1.91 o 
  16   8   8       20.80       27.99      2.79 o 
  17   8   8       43.67       38.38      3.19 o 
  18   8   8        2.32        4.32      2.18 o 
   1   9   8       77.82       80.35      4.83 o 
   2   9   8        0.59        0.97      1.88 o 
   3   9   8       33.32       27.92      3.93 o 
   4   9   8       10.05        8.64      2.44 o 
   5   9   8      395.51      406.79      8.62 o 
   6   9   8      237.98      243.06      6.12 o 
   7   9   8       56.32       62.24      3.75 o 
   8   9   8        0.13       -1.06      1.78 o 
   9   9   8       62.24       67.22      4.42 o 
  10   9   8       10.38       11.84      2.20 o 
  11   9   8       12.20       12.61      2.32 o 
  12   9   8       24.88       27.58      2.95 o 
  13   9   8      127.84      137.20      6.80 o 
  14   9   8        6.96        9.65      2.24 o 
  15   9   8       94.48      105.87      5.23 o 
  16   9   8       22.92       31.28      3.16 o 
   0  10   8        9.84        6.04      3.11 o 
   1  10   8        0.36        1.20      1.91 o 
   2  10   8        0.63        2.23      2.02 o 
   3  10   8        2.36        1.67      2.02 o 
   4  10   8      186.37      188.43      6.85 o 
   5  10   8      284.65      285.68      6.92 o 
   6  10   8        0.80        2.51      1.91 o 
   7  10   8       30.51       31.20      3.08 o 
   8  10   8       61.00       71.18      4.67 o 
   9  10   8       38.27       40.62      3.75 o 
  10  10   8       12.18       12.33      2.64 o 
  11  10   8        3.81        7.91      2.14 o 
  12  10   8       47.95       41.67      3.54 o 
  13  10   8       31.86       28.14      3.17 o 
   1  11   8       43.04       45.11      4.13 o 
   2  11   8       79.16       84.31      5.37 o 
   3  11   8        0.86        0.81      2.16 o 
   4  11   8       48.84       50.32      3.80 o 
   5  11   8        6.23        8.09      2.25 o 
   6  11   8       49.62       40.56      3.58 o 
   7  11   8        0.44        2.13      2.23 o 
   8  11   8        5.40        0.31      2.10 o 
   9  11   8       12.89       17.94      3.03 o 
   1   1   9      210.44      200.65      4.55 o 
   2   1   9       61.92       65.41      3.10 o 
   3   1   9      502.75      505.78      8.44 o 
   4   1   9      195.92      194.26      4.13 o 
   5   1   9       45.22       54.06      2.39 o 
   6   1   9      265.55      257.18      4.55 o 
   7   1   9        2.12        2.43      1.16 o 
   8   1   9      101.47       97.70      2.33 o 
   9   1   9       34.79       32.75      1.84 o 
  10   1   9        8.31        8.71      1.29 o 
  11   1   9       35.71       21.45      1.70 o 
  12   1   9       69.39       62.47      2.65 o 
  13   1   9      100.30       95.75      3.40 o 
  14   1   9      164.43      173.01      4.12 o 
  15   1   9       60.48       52.87      2.83 o 
  16   1   9        0.00        0.02      1.32 o 
  17   1   9       39.07       49.62      3.01 o 
  18   1   9       59.57       62.26      3.88 o 
  19   1   9       20.24       24.94      2.40 o 
  20   1   9       12.38       12.15      1.98 o 
  21   1   9        2.09        2.14      1.91 o 
  22   1   9      182.18      186.23      5.90 o 
   0   2   9      253.02      256.41     10.54 o 
   1   2   9      162.77      158.58      6.63 o 
   2   2   9      602.76      590.57      7.53 o 
   3   2   9     1657.49     1602.39     13.15 o 
   4   2   9       15.12       18.86      1.64 o 
   5   2   9        0.77        2.11      1.14 o 
   6   2   9       65.89       68.79      2.87 o 
   7   2   9       30.65       24.37      1.78 o 
   8   2   9       92.62       89.58      2.24 o 
   9   2   9        0.38        1.35      0.97 o 
  10   2   9       38.08       31.19      1.92 o 
  11   2   9        2.54        3.03      1.11 o 
  12   2   9       90.89       84.33      3.83 o 
  13   2   9        1.57        0.13      1.12 o 
  14   2   9        9.00       10.35      1.58 o 
  15   2   9      155.55      150.81      4.33 o 
  16   2   9      165.00      155.68      4.30 o 
  17   2   9      137.36      151.85      5.24 o 
  18   2   9       57.61       58.15      3.48 o 
  19   2   9        2.96        4.69      1.58 o 
  20   2   9      198.78      197.61      5.49 o 
  21   2   9       83.00       93.82      5.01 o 
  22   2   9      127.39      135.89      5.38 o 
   1   3   9      357.26      371.61      8.51 o 
   2   3   9      914.36      917.98     10.49 o 
   3   3   9        4.71        3.62      1.12 o 
   4   3   9        1.84        4.22      1.14 o 
   5   3   9      238.71      253.30      4.62 o 
   6   3   9        0.41        2.93      2.04 o 
   7   3   9       15.18        9.92      1.34 o 
   8   3   9        7.36        7.40      1.42 o 
   9   3   9        4.79        3.65      1.37 o 
  10   3   9       27.01       25.65      1.83 o 
  11   3   9       60.64       56.35      2.78 o 
  12   3   9        4.32        3.85      1.15 o 
  13   3   9        0.21        2.22      1.80 o 
  14   3   9      124.07      117.14      4.13 o 
  15   3   9      166.29      169.40      4.25 o 
  16   3   9       15.33       19.21      2.09 o 
  17   3   9      101.46      103.51      4.62 o 
  18   3   9        2.57       -0.97      1.34 o 
  19   3   9        1.03        2.06      1.56 o 
  20   3   9      295.25      324.90      6.58 o 
  21   3   9      515.21      548.66      9.71 o 
   0   4   9      328.11      338.38     11.69 o 
   1   4   9      132.85      133.82      3.79 o 
   2   4   9      119.28      133.91      4.47 o 
   3   4   9       70.10       74.46      3.91 o 
   4   4   9      125.19      127.29      3.58 o 
   5   4   9      162.91      155.20      4.99 o 
   6   4   9       11.90       15.80      1.57 o 
   7   4   9       10.61       12.97      1.46 o 
   8   4   9      238.72      227.61      4.10 o 
   9   4   9      188.69      191.81      4.18 o 
  10   4   9      125.48      127.16      4.02 o 
  11   4   9      166.73      140.95      8.59 o 
  12   4   9       70.07       67.51      3.30 o 
  13   4   9      296.54      323.51      5.91 o 
  14   4   9       34.31       41.66      2.54 o 
  15   4   9       10.57        8.12      1.75 o 
  16   4   9        4.28        3.00      1.48 o 
  17   4   9      369.25      390.55      6.91 o 
  18   4   9        0.86        0.20      1.48 o 
  19   4   9      442.64      474.07      8.20 o 
  20   4   9       35.44       33.03      3.02 o 
   1   5   9       80.11       68.96      4.14 o 
   2   5   9       71.59       72.50      3.01 o 
   3   5   9       18.89       21.24      1.98 o 
   4   5   9      124.58      129.94      5.25 o 
   5   5   9       62.35       73.65      3.54 o 
   6   5   9      653.44      643.98      8.24 o 
   7   5   9       38.26       33.66      2.45 o 
   8   5   9       39.08       47.45      3.30 o 
   9   5   9       45.56       37.27      2.59 o 
  10   5   9        5.71        4.75      1.35 o 
  11   5   9       17.61       15.63      2.25 o 
  12   5   9      109.17      121.91      4.25 o 
  13   5   9       18.04       27.15      3.61 o 
  14   5   9       33.67       36.36      2.61 o 
  15   5   9        0.06        1.42      1.48 o 
  16   5   9       45.09       53.59      3.21 o 
  17   5   9      106.76      118.44      4.66 o 
  18   5   9      242.97      263.21      6.31 o 
  19   5   9        0.14        2.06      1.69 o 
   0   6   9      113.03      114.85      6.36 o 
   1   6   9       48.62       67.35      5.35 o 
   2   6   9        1.92        4.84      1.45 o 
   3   6   9       46.62       48.97      3.02 o 
   4   6   9       83.62       80.16      4.24 o 
   5   6   9      196.25      195.47      5.41 o 
   6   6   9        9.22        7.63      2.48 o 
   7   6   9        7.54        5.08      1.49 o 
   8   6   9       48.83       41.59      3.17 o 
   9   6   9       55.49       64.44      3.32 o 
  10   6   9        1.38       -1.78      1.46 o 
  11   6   9       64.45       63.28      3.23 o 
  12   6   9       43.69       48.12      2.87 o 
  13   6   9       15.03       13.57      1.71 o 
  14   6   9        0.01        3.02      1.57 o 
  15   6   9        0.42        0.11      1.49 o 
  16   6   9        2.62        0.83      1.57 o 
  17   6   9       38.40       33.48      2.83 o 
  18   6   9       22.47       22.32      2.73 o 
   1   7   9       30.93       37.65      4.75 o 
   2   7   9      187.07      195.88      7.17 o 
   3   7   9        0.00       -0.04      1.11 o 
   4   7   9       58.94       44.21      6.94 o 
   5   7   9      229.61      203.76     16.39 o 
   6   7   9      202.83      208.25      5.68 o 
   7   7   9       20.65       21.74      2.13 o 
   8   7   9       33.29       30.79      2.46 o 
   9   7   9       30.18       35.89      2.91 o 
  10   7   9       52.10       52.84      3.53 o 
  11   7   9        1.29        3.48      1.77 o 
  12   7   9       49.91       65.45      3.62 o 
  13   7   9      132.62      131.10      4.60 o 
  14   7   9      166.69      187.74      5.29 o 
  15   7   9       57.79       51.64      3.27 o 
  16   7   9        7.40        5.75      1.84 o 
   0   8   9      104.97      108.13      7.20 o 
   1   8   9       41.58       55.87      3.78 o 
   2   8   9       34.47       36.97      5.28 o 
   3   8   9       37.63       42.34      3.43 o 
   4   8   9      148.85      145.10      5.55 o 
   5   8   9       49.75       46.29      4.10 o 
   6   8   9      157.66      178.05      6.87 o 
   7   8   9        0.00        2.42      1.48 o 
   8   8   9       64.31       67.04      3.78 o 
   9   8   9       55.49       51.93      4.22 o 
  10   8   9       88.09      102.50      5.02 o 
  11   8   9       23.63       21.40      2.62 o 
  12   8   9       40.05       43.09      3.36 o 
  13   8   9       61.54       64.77      3.96 o 
  14   8   9      226.56      238.78      6.47 o 
   1   9   9       58.57       65.90      4.40 o 
   2   9   9       43.09       41.93      3.63 o 
   3   9   9      117.51      120.87      5.63 o 
   4   9   9       16.62       17.05      2.74 o 
   5   9   9       46.09       44.59      3.65 o 
   6   9   9       97.05      101.53      4.81 o 
   7   9   9        0.15       -0.86      1.69 o 
   8   9   9        1.18        1.28      2.09 o 
   9   9   9        8.82       15.73      2.66 o 
  10   9   9        9.04       10.23      2.39 o 
  11   9   9       21.39       28.45      3.15 o 
   0  10   9       17.97       16.23      4.22 o 
   1  10   9      156.71      159.06      6.43 o 
   2  10   9       69.32       87.38      5.44 o 
   3  10   9      472.33      466.94     10.47 o 
   4  10   9       32.99       28.33      3.34 o 
   5  10   9       14.34       17.10      2.52 o 
   6  10   9       54.54       53.27      4.30 o 
   7  10   9       75.91       73.83      4.40 o 
   0   0  10      264.82      236.68     12.16 o 
   1   0  10      165.30      160.18      7.53 o 
   2   0  10       23.12       16.11      3.28 o 
   3   0  10       12.86        5.14      2.62 o 
   4   0  10       19.74       20.25      3.30 o 
   5   0  10      393.27      395.54      9.09 o 
   6   0  10        7.11        4.95      2.10 o 
   7   0  10        2.71        1.20      2.39 o 
   8   0  10      186.79      203.87      6.61 o 
   9   0  10        6.75        7.83      1.91 o 
  10   0  10       19.88       21.70      2.25 o 
  11   0  10       93.54       93.00      4.29 o 
  12   0  10       28.76       33.36      3.34 o 
  13   0  10      167.78      139.73      5.82 o 
  14   0  10      104.62      101.27     11.64 o 
  15   0  10       32.21       23.00      3.24 o 
  16   0  10      295.24      308.27      9.01 o 
  17   0  10      409.52      431.29     10.32 o 
  18   0  10      173.25      167.27     10.57 o 
   1   1  10      101.34       99.92      4.56 o 
   2   1  10        8.92        8.59      2.10 o 
   3   1  10       53.63       51.60      3.41 o 
   4   1  10       81.71       83.22      2.92 o 
   5   1  10       29.42       28.72      2.40 o 
   6   1  10      101.31       97.26      3.40 o 
   7   1  10       11.38       11.66      1.66 o 
   8   1  10      181.99      194.82      3.98 o 
   9   1  10       66.35       73.09      2.56 o 
  10   1  10       96.50       98.55      2.93 o 
  11   1  10        9.90        8.10      1.45 o 
  12   1  10        7.67        4.95      1.34 o 
  13   1  10       14.98       14.59      1.67 o 
  14   1  10       35.33       36.94      2.48 o 
  15   1  10       19.49       26.24      3.52 o 
  16   1  10       19.46       15.34      2.15 o 
  17   1  10       55.74       49.62      3.00 o 
  18   1  10      153.29      156.64      5.89 o 
   0   2  10       39.98       39.77      6.12 o 
   1   2  10       22.38       24.54      2.41 o 
   2   2  10      280.94      275.54      6.36 o 
   3   2  10       10.97        7.29      2.30 o 
   4   2  10        6.09        7.75      2.00 o 
   5   2  10      156.50      157.03      4.04 o 
   6   2  10       41.90       44.77      2.28 o 
   7   2  10      143.28      150.85      3.47 o 
   8   2  10       31.41       32.21      2.09 o 
   9   2  10       10.52       20.32      1.78 o 
  10   2  10        7.74        8.01      1.53 o 
  11   2  10       88.48       86.07      3.77 o 
  12   2  10       11.83       10.05      1.50 o 
  13   2  10       48.26       39.87      2.74 o 
  14   2  10        7.91       10.47      1.62 o 
  15   2  10       83.22      101.86      3.65 o 
  16   2  10      141.05      154.90      4.44 o 
  17   2  10       36.56       42.63      2.88 o 
  18   2  10       82.84       80.67      4.21 o 
   1   3  10      101.48      100.78      4.57 o 
   2   3  10      154.25      160.94      5.29 o 
   3   3  10       10.92        6.88      1.40 o 
   4   3  10       70.56       61.24      2.69 o 
   5   3  10       19.01       21.95      1.62 o 
   6   3  10       31.34       37.91      2.04 o 
   7   3  10      248.66      246.72      4.48 o 
   8   3  10        0.19        2.63      1.06 o 
   9   3  10       28.61       29.40      2.54 o 
  10   3  10        8.99        7.53      1.59 o 
  11   3  10        7.24        4.84      1.35 o 
  12   3  10      158.17      160.24      6.60 o 
  13   3  10       20.17       18.26      1.98 o 
  14   3  10        7.90        8.82      1.54 o 
  15   3  10        1.91        0.47      1.35 o 
  16   3  10       34.50       51.86      3.06 o 
  17   3  10      177.38      184.67      5.15 o 
   0   4  10      317.35      311.47      8.06 o 
   1   4  10       15.52       18.21      1.89 o 
   2   4  10        3.01        5.18      1.33 o 
   3   4  10      243.75      253.74      5.26 o 
   4   4  10        6.76        9.56      1.83 o 
   5   4  10       71.42       73.25      2.90 o 
   6   4  10      238.67      227.72      4.67 o 
   7   4  10        0.53        2.38      1.56 o 
   8   4  10       69.05       72.90      2.93 o 
   9   4  10       38.24       31.10      2.80 o 
  10   4  10       21.60       21.83      1.98 o 
  11   4  10      332.54      379.08      6.82 o 
  12   4  10       32.30       36.73      3.66 o 
  13   4  10       33.94       35.50      2.48 o 
  14   4  10        8.02        8.23      1.86 o 
  15   4  10       17.77       16.47      2.21 o 
  16   4  10       71.17       70.16      3.93 o 
  17   4  10        0.70        0.88      1.55 o 
   1   5  10       73.20       89.61      3.50 o 
   2   5  10        4.36        4.92      1.44 o 
   3   5  10        3.58        1.80      1.29 o 
   4   5  10        1.70        7.44      1.98 o 
   5   5  10      265.51      262.90      7.06 o 
   6   5  10       22.41       21.20      2.22 o 
   7   5  10      431.11      442.95      7.12 o 
   8   5  10      132.84      139.08      3.89 o 
   9   5  10       12.13       14.79      3.00 o 
  10   5  10      112.84      103.22      3.87 o 
  11   5  10       36.33       31.50      2.62 o 
  12   5  10      210.77      229.86      5.23 o 
  13   5  10        6.03        3.97      1.66 o 
  14   5  10        1.25        0.87      1.64 o 
  15   5  10        9.88       14.60      2.38 o 
   0   6  10       20.42       22.90      6.27 o 
   1   6  10      359.28      381.42      7.64 o 
   2   6  10       23.62       31.37      2.83 o 
   3   6  10      417.91      436.06      8.56 o 
   4   6  10      579.47      564.17     11.63 o 
   5   6  10        0.66       -1.51      2.67 o 
   6   6  10       38.65       45.98      3.38 o 
   7   6  10      155.40      163.34      4.84 o 
   8   6  10       82.16       81.81      4.37 o 
   9   6  10       35.85       33.13      2.56 o 
  10   6  10      176.15      186.06      5.89 o 
  11   6  10        2.07        4.41      1.53 o 
  12   6  10       36.92       28.55      2.47 o 
  13   6  10      104.58      116.70      5.16 o 
  14   6  10       76.14       77.72      4.06 o 
   1   7  10       45.90       64.65      6.43 o 
   2   7  10       77.63       79.59      4.70 o 
   3   7  10      191.38      207.27      8.72 o 
   4   7  10       21.36       23.55      2.50 o 
   5   7  10       42.94       41.12      3.19 o 
   6   7  10      358.79      368.59     10.96 o 
   7   7  10        3.16        4.43      1.69 o 
   8   7  10        0.69        1.96      1.78 o 
   9   7  10       10.67       11.79      2.32 o 
  10   7  10        6.88       14.23      2.24 o 
  11   7  10        8.12        8.93      2.49 o 
   0   8  10       39.96       40.45      5.97 o 
   1   8  10       25.56       29.47      4.30 o 
   2   8  10       29.61       22.78      5.38 o 
   3   8  10        0.28        1.37      1.96 o 
   4   8  10        3.53        7.82      1.94 o 
   5   8  10        2.90        2.63      2.11 o 
   6   8  10       92.09       96.83      4.59 o 
   7   8  10        0.01        8.14      2.90 o 
   8   8  10       10.54        2.64      2.04 o 
   1   9  10       22.51       34.52      3.50 o 
   1   1  11        1.20       -0.60      2.69 o 
   2   1  11        0.56        0.46      2.65 o 
   3   1  11       17.04       17.09      3.07 o 
   4   1  11      147.78      157.32      4.20 o 
   5   1  11      334.08      371.19      6.31 o 
   6   1  11        4.02        5.72      1.60 o 
   7   1  11       12.48       13.16      2.23 o 
   8   1  11        0.00        0.48      0.98 o 
   9   1  11      129.43      142.85      3.45 o 
  10   1  11        1.37        3.92      1.36 o 
  11   1  11       16.51       20.59      1.84 o 
  12   1  11       22.70       32.54      2.24 o 
  13   1  11        0.06        0.49      2.00 o 
  14   1  11      177.01      189.30      5.32 o 
   0   2  11        3.36        4.71      2.02 o 
   1   2  11       11.07       11.46      2.12 o 
   2   2  11       27.49       38.61      2.75 o 
   3   2  11       49.35       54.84      3.91 o 
   4   2  11       22.88       27.94      2.85 o 
   5   2  11       75.49       78.99      3.60 o 
   6   2  11      190.63      240.82      4.90 o 
   7   2  11        0.67        2.46      1.15 o 
   8   2  11       61.71       61.79      2.76 o 
   9   2  11      167.30      187.54      4.99 o 
  10   2  11        0.13        0.25      1.20 o 
  11   2  11       60.33       57.93      3.35 o 
  12   2  11        1.75        1.88      1.25 o 
  13   2  11        3.95       10.46      2.10 o 
   1   3  11        0.41        3.04      1.19 o 
   2   3  11       39.70       39.04      3.52 o 
   3   3  11       41.06       51.40      3.49 o 
   4   3  11       85.91      102.74      3.01 o 
   5   3  11       13.81       15.31      1.72 o 
   6   3  11       15.32       19.43      2.35 o 
   7   3  11        1.42        3.54      1.41 o 
   8   3  11       21.83       21.60      1.97 o 
   9   3  11       45.80       59.44      3.12 o 
  10   3  11       40.07       34.93      2.39 o 
  11   3  11        7.30       12.43      1.75 o 
  12   3  11        2.74        3.58      1.43 o 
   0   4  11        0.53        5.51      2.17 o 
   1   4  11      232.82      248.39      5.12 o 
   2   4  11      116.53      144.93      5.09 o 
   3   4  11       51.26       76.43      2.97 o 
   4   4  11        3.44        3.17      1.38 o 
   5   4  11        4.62        7.74      2.06 o 
   6   4  11       14.41       10.77      1.61 o 
   7   4  11       20.05       20.83      2.08 o 
   8   4  11       11.90       18.29      1.98 o 
   9   4  11        1.02        3.97      1.82 o 
  10   4  11       28.78       28.15      2.42 o 
  11   4  11       76.09       67.66      3.43 o 
   1   5  11       37.36       50.76      3.03 o 
   2   5  11      124.45      143.85      4.52 o 
   3   5  11       14.42       18.66      2.07 o 
   4   5  11      141.95      147.99      5.66 o 
   5   5  11       18.07       22.10      2.38 o 
   6   5  11       34.19       43.36      3.30 o 
   7   5  11       20.08       17.36      2.10 o 
   8   5  11       81.27       79.35      3.67 o 
   9   5  11       77.18       88.13      3.80 o 
   0   6  11        6.18       14.39      2.87 o 
   1   6  11        4.05        8.98      2.35 o 
   2   6  11        1.01        5.22      2.00 o 
   3   6  11       51.03       58.22      3.86 o 
   4   6  11       26.00       29.00      2.67 o 
   5   6  11        4.39        8.50      3.87 o 
   6   6  11       16.08       20.32      3.11 o 
   3   0  12       78.10      109.37     14.63 o 
   4   0  12        8.34        3.30      6.35 o 
   5   0  12        4.77       12.01      3.07 o 
   1   1  12      424.19      458.47     13.54 o 
   2   1  12       20.79       26.08      3.98 o 
   3   1  12        0.15        4.16      2.04 o 
   4   1  12        9.05       11.26      3.76 o 
   5   1  12       33.06       32.32      3.98 o 
   0   2  12      333.83      418.62     10.49 o 
   1   2  12       14.13        6.47      2.69 o 
   2   2  12      405.84      444.19      8.06 o 
   3   2  12       19.75       15.56      2.88 o 
   4   2  12        3.32        8.60      1.95 o 
                                                 
